# Supplementary material for: Major QTLs Control Resistance to Rice Hoja Blanca Virus and Its Vector Tagosodes orizicolus
Source: G3 (Bethesda). 2013 Nov 15;4(1):133–42. doi: 10.1534/g3.113.009373 (PMC3887529; doi:10.1534/g3.113.009373)
Supplement: Supporting Information [file supp_g3.113.009373_FileS1.zip]

Archive with 2 entries (2 files):
- FileS1/Fd2000%20Data%20QGene%20suppl.txt
- FileS1/Fd50%20Data%20QGene%20suppl.txt
