# Supplementary material for: Major QTLs Control Resistance to Rice Hoja Blanca Virus and Its Vector Tagosodes orizicolus
Source: G3 (Bethesda). 2013 Nov 15;4(1):133–42. doi: 10.1534/g3.113.009373 (PMC3887529; doi:10.1534/g3.113.009373)
Supplement: Supporting Information [file supp_g3.113.009373_FileS1.zip › FileS1/Fd2000%20Data%20QGene%20suppl.txt]

[Header]
Study name RHB_Fd2000xWC366
Mating string s
Genotype symbols ABHCD-
Parent1 Fd2000
Parent2 WC366

[Locus]
RM3252 1 0 HBHHHAHAHHBHBHHHAHHBHBBHBHHBHHHA-HAHHAHHHHHABHHHHHHAHHHAAHHHHAAAHHHHHAAHHBAHHHBAHHHHBHHHHHAABAHHABAHHBBBAHAHAH-H-ABAAHHHBHBAAHHAHHHHHHHAHHHHHHAHHHHHHHBHAABBHHBBAHHHHBAHHHBHBBHBHAHHHHAHAHHHHHHHBBBHHHAHHAAABABHHAHBHHAAHH
RM1329 1 15.5475714806954 HBHHAABABHHHBHHHHHABHHBHBHABHAHAAHAHAAHHHHHHBHAHHHHAHHHHAHHHAHAHAHHHHAAHBBAHHHHHHHHHHHHHHHHABAHAAHHHBBBHAAAHHHHHHHBAAHAHBHHAAHHA-H-HAHHAHABAHHHHBHHHHHHHAAHBHHBBHHHHHHAABBBHB-HAAAHHBHH--HHHAHHHHHB-AHAHAAAHBABHHAABHHAAHH
RM3746 1 34.2399835743785 AHHAAAHABHHHBHHHHHAHABHHHHAHAAAAHHHBAHHHAHHBHHAHHHHHHHAHAAHHAHAHHHHHHAAHBBHBHHHHBHAHHAHHAHHAHAHAAHHHBHHHAAAHHHHH-HBAAAAHHHAHHBAABHHAAHAAHAHAHHHHBBHHHAAHAAAHAHHHHHBHAAHABAHHBBHAAABHHHHH-HHHAHHHHHAHHHHAAABHBABHHAABHHHAHH
RM140 1 75.7392257402605 HHHBAHHABBAHAHABBHAHAHAHHBHAAAHHAAAHHAHAAAHBAHAABHBHHHHHHH-A-HAHBBAHHAHBBHABBBAHHHHHBHAAABBAAHAAAHHHHAHBAHABBAHH-AAHHAHHHHABHBAHBHAHHHHAAHBBHHHHHBAAAAABAHHHHABHBHBAH-AHAABAAHHAHBBAHHHAHHHHHHAHAHABAAHBAABHHAHBHAABAAAABH
RM129 1 106.084132563067 HHAHHAHAHBAHHHABBHAHAHAHHHHHAAHAAAHHAAHAHAHBABBAHHHBAAABBAHAAHHAAHHHHAABBAAABHAHHAHABAAAAHBAABAAAHAHHAHHA-ABBHHHAAHAAAHAAA-BBHAAAHAHHHHAHABBHAHAHAHAAAAHHAHHHHAAHHBHAAAAHHAHHHHHHHHAABBABAAHBAAHHAHHHHHBHHBAHAAHAHHBAAAABH
RM1196 1 125.575066623012 BHHHHAHAHHAHHBABHHAHAHAAAH-H-HHAAAHHHHAAHAHHABBHHAHBAAAHBHHAAHAAAHBAHAAHBHA--HAAHHHABHHAAHBAHBAAAAAHAAAHAHHHBAAA-AHAAAHAAHABHHAAABHHHHHHHHBHAAHAHHHAAAAHHHHHBAAHHHHHAHHBHHHBAHHHHAAAHAABBHAHHAHHHAHAHHABAHBAHAAHAHABHAAABH
RM246 1 159.175260498205 HAHHHAHAHBAAHBBHBHAAAHAAHABHHAHABHHAHHBHAAHHHHHAAHHBHABH-H-A-HA-HHHHAABHBABHHHHAAHAABHHAHHBAHBHAAHAHAH-HAHHHBHAHHAHHHAAAABBHHAHAHHABBBAHHBBHHHAHBHH-AAABBHHABHHBAHH-HAA-HHHHHH-BHAAABAAH-HAAHBHAHHHHHHHHHHHAHAHBABHBHHHHBB
RM212 1 189.113950647251 HHAHHAAHHHAHHAHBABAHHBAHHABHHAHHHHAHHABAHAH-HHAAAHHHHHBHHHHAHHHAHHAHAAHHBABBHBBAAAABBAHABHBABHHHHHHHHH-HHAAHBAHBHABBB-ABHHHAHAAHAHBBBBAHHHBAAHABHHHHAAABHBHHBHBHAHHHHABHAHBAAHHHHBA-HAABHHAAA-HAH-HHHHHHHHHHBAHHHBHHHHHHHH
RM110 2 0 BBHAHABBBHHBHHHHHHHHHHHHBA-HHBHAHBHHHHAHBBHBH-BHBHHHBAAHAHHHHHAHBBAHAAHHHHBABBAHBHHHHHBHHHBBABA-ABAAHHAHHBHH-BAA-BHH-BBHAHABHBHHHBHBHHHHAHAHAHAHHHHHHHABHHHH---BBHHB-ABBBHHBHBHBHHAABHHBHHHHH-HBHHHHHHBHABHABHHHAHBBHHAAAH
RM555 2 27.8051172176039 -HHBHABBHHHBAHHAHBA-HHH-HA-H--HAHHHHHHHHHBHHBHBHBHHHBHAHBHHHHHAHHBAHHHHHABHHHB-HHBAHHHBHHBBBABA-AB-BABHHHHAAABAABHHHHBBHAHAHHBHBHAHHBHHHABAHHBAHBHHHHHBBAAHHAAHHAHAHHHAHBHHAHHHBHHHAHHHBAAHHAHAAHHHHHHBAAHABHHHBAHAHHBHAAH
RM452 2 52.7409368835043 HHHHH-B-HHHHHHHHAAAHHBAAHHBBHHHBHHHBBAHBHBHHHHBHHHHABHAHHABBHHAHHHAHBBHHAHBAHBHHABAHHHHHBBHBAAABHBHBAB-HAHAH-BHABHBAHBBHAHAHBHABBABHBHHHABHA-BAHBAHAHBBHAHHH-ABHAHHAHBAAHHHHAHHHHABHBAHHHAHHHHHHHHHHHHBHHHAHHAHHAA-HHBHA-B
RM301 2 61.4314237968712 HHHHBHBBBHHHHHHBAAAHHBAAAHBBHHHBHHHHBAHBHBHHHBBHHHHABHAHHABBHHAHHHAABBHHAHBAHHHHABAHBHHHBBBBAAHBHHBBAHHHAHAHBHHAHAHHHBHHAHHHBHABHABHHHHHABHABHAHBAHAHBBHHHHHHABHAHHBHBAHHHHHAHHHHABHBAH-HAAHHHHHHHBBHHHHHHAHHAHHAHHHH-HHAB
RM5521 2 68.8558296630051 HHHHBHBBBHHHHHHBHHHHABAAAHBBHHHHHAHHBAHBABHHHBBHHHHABHAHHHBBHHHHBHAABBHHHHBAHHAHABAHBHHHBBBBAAHBHHBHAHAHHHHHBHBAHAHHHBHHA-HHHHABHAAHHHHHHBHABHAHBHHHHBBHHBHHHABBAHHB-HHHHHHBAHHBHABHBAHH-AAHHHHHHHBBHHHHHHAHHAHHAHHHHHHHHB
RM263 2 127.749584946098 ABAAHAAHHHHHHAAHBAAHAHHAAAHHHHHBAHABBHAHAHBBHH-HAAHHHBHHBHBHAAHAHHABHBHHHHHHHBAHHHAAHHAAAHHHBHAHAABAAH-AAHAH-H-BHHHAHHAAAAHAHHABHHHAHAHHHHHBHHHAABHHBBBABHHHBHHHAHB-BAABBBA-HHBBAHHHBHAHBBAHBHAHBHAHHBBAHHABHAHHHHHHHHHBAB
RM318 2 144.040451769566 ABAAHAAHHHAHHAAAHHAHAHHHAAHHHHHHAHABBHHHAHBBBBHHAAHHHBHAAHBHHAHAHHABHBHHHHHHHBHAHAAAHHAAAHBHHAAHHAHAAHAHAAAHAHHHHAHHAHAAAAHAHHAHBAHHHAHABHBHHHHAHBAHBBHHHHHHHAHAHHBBBAAHHHAHHHBHHHBHBHAHHBAHAAAAHAAHHHBHHHABHHHHHHHHHHHHAB
RM213 2 175.999397043094 ABAAHAHAAAAAAAAAHHAHAHHHAAAHAHHAHHABBHHHAHHHBBHHAAHABHHHHAHHHHAHHAHAHHAHAAHAHHHHAAAAHHHAHAAHAHAHHHHAHHBHHHHBABHA-BHHABHAHHAAHHHH-BAHHHHHHHAHAAHAHAAHHHAHHHHHAAHHHHHBHAHHAHAHHHHHHAHHBHAABHHH-AHAAAAHHHBHHBAABHBBAAAAHHAHHB
RM3372 3 0 AHHHHHHAAHBHBAHHABABAHAAHHAAHHHHHHHAAHBHHABHBAHAHHHHBHHHHHHABAHBHAHHHBAABABHAHHHAHAAAHHBH-HHABHHAHHHHHHHBHAHAHHBAAHHHHHHHHBHHABHHAHHAHBAAHHHHHHAHAHABBHHHAHBHABHBHH-HBB-AHHAHBHHHHHHAAHHAAHHHHHAAHBHHABHHHHHBABHHAHHHAAHHA
RM231 3 12.0706399849781 ABHHHHHAAHBHHAHHAHHHAHAAHHAAHHHAAHAAAHBHHABHBAHHHHHHHHHHHBHABAHBHABAHBHAHHBHBAHAHAHHHBHBAAAHHBHHAHHHHHHHBHABAHHBAHHHHHHHHHBHHHHHHAHAAHBAAHHAHHHAHAHHBBHHHAHHHABBHHBAHBBH-HHAHHHHHHHHAHHHAAHHBHHAAHBHHABHHHAHBAHHAAHHHAABHA
RM5474 3 29.3398327359485 AHH-HAAHAHBHHHBHAHHAAHAAHHAAHHHAAHAAHHBBHABAHAHHAHHHAHHHHHBHHAHHHAHHHBAAHABAHHHBHBAAAHABAAHHABHHAHHHHHAHBHAHABHBAHHHHAHHHBBHHHAAHAHAAHBHAHHHHHH-HAHHBBHHBAHAHABHHHBHHBBBAHHAHHHHHBHAHHHHAHAHAHBAAABHHHHHHAHHBABHAA-HHAABHA
RM7576 3 45.6147808325191 ABHHHHAHAHHHHHHHAHHAAAHAHHAAHHBHAHAABHBBHABHHABHAHHHAHHAHHHAHAHHBAHHHHAHHAHHHHABHHAAAHAHHAHHHBHAAAHHHHHHHHAHHHHHAHBHBHBHHBHHHHAAHAHAHBHAAHHHAHH-H-HHBHHHBAHA-ABHAHHABHBBAHAAHHBBHAHAHHHHAHAHAHBAHHBHHBHHHHAABABBAAHHAAAHHA
RM232 3 69.8469765396925 HBAABAAAHHBBHAHHHHHAHAAAHBAAAHHHAAAAHAHHBAHHHAHHAHHBAHHAAHHHAAHHBAHAHHAHHHHHHBAAHAAAHHAHAAHAHHHHAHHAHHHHHHBHHHBBHHBAHAHAHHHHAAAHHHAHHHHAHHHAHHHAHHAHHAAHBAHAAAHHHHHHBHBHAHAHHHHBHAAAAHHHAHAHHHBHHHHHHBAAHHHAHAHBAAHAAHAHHA
RM5748 3 85.5118891538108 BBHHBAAAHAHBBHHHHHHHHA--HBBA--HHAAAAHAHAHAHHAAHHABBHAAAAAAAAAAHHHHHHHHHH--HHHBAAAAAAHHAHAAAAHAHHAHAAHHAHBHHHHHHB-HBHHHHABAHHHA--HBHHHHHHHHHAHHHAHHHAHAAHBAAAAAAHAHHHBHBHHHAAHHHHHAAAH--H-HAHAHBHHAHHHBAAHHAAHABHAAHAH-AHAA
RM15281 3 119.869092326862 BBBHBABAAHABHAAHAAABBAHAHBHAHHHHAAAABABAHAABAAHAABBABAAABBAAAABBBBBBAABABBHAHAAAAAAAABBBAABABAAAHHHAHHAABHHHAHBHHAAAHBHABHBAHAABHHAAHBAHHBAAAHAAHABABABBBAABHAAHAAA-BBBAHBAAAHBAHAHAAHHA-HHAHAAHHAHHHHAHHBAABABBHAHHHAABHB
RM3646 3 131.895019866583 HHHHHAHAAHAHHAAAAAABBAHAABAAHHHHAAAABABAHAABAAHAAHHABAHBBHHAAHHBHAHAHAHBBBHAHAAAAAAAAHHHAHHABAAAHHHAHHAABHHHAHBHHAAAHBHABHBAHAAHHHBAHBAHHBAAAHAAHAHHHABBBAABHAAHAAABBHBAHBAAAHHHHAAAABHHHHHHHHAHHAHHHHAHHBAABABHHAHHHAABHH
RM16 3 134.696100974614 HHHHHAHAAHAHHAAAAAABBABAABAAHHHHH-AABAHAHAAHAAHAAHHABAHBBHHHAHHBHAHAHAHBBBAABAAAAAAAAHHHAHHABAAAHHHAHHAABHHHAHBBHAAAHBHAHHBAHAAHHHBAHBAHHBAAAHAAHAHHHABHBAABHAAHAAABBHBAHBAAAHHHHAAAABHHHHHHHHAHHAHHHHAHHBHAHABHHAHHHAABHH
RM168 3 170.226941349664 AHBABBHBAHHHAHHHAHHHHABHHHABBBHBHAHHBHHAHHBHHAHAAHHBBAAHBHHHABBBHAA-HHAHHBAHBAAHAHHHAHHBAHHABHHHAAABAHHHHAAAAHH-HAAHBBAAHHBHHHHHH-AAABHHHHAAHHAHBAHAAABHHAHB-AAHHAHHBBBAAHAAAHBHHAHHHBAA-HBHHBBHHBHHHBHAHHBBAHBHAAHBHAABHB
RM335 4 0 HAAHHAHAHHHBBAHBBHHHABHAHAAAHHHHBAHHAHHAABHHHBHHBAHHABBBHHHHHAB-BAHHAHHABBHAHHHAHAHBHHHHHBHHBHABAAAAHHBBAHHHAAAHHAHBAHHBABHHHABBHBHHHHBAABBHHHHHHHBBHHBHHBHHHHBHH-BHHHAHAHBHHAH--BHHHHHBHBB-HA----HHHHHBH-HAH-A-ABBHH-----
RM518 4 6.52667220110257 HAAHHAHAHHHHBAHBHHHHAHBAHAAAHHHHBAHHAAHAABHAHBHHBHHHABBBHAHHHHHHHAHAAHHHBBAAHHHHHAHBHHHHHBHHBHABAAAAHHBBAHHHAAAHHAHHAHHBAHHHHAHBHBHHHHBAABBHBHHHHBBBHHBHHBHHHHBHHHBHHBAHAHBH-AHHHBHHHHHAHBBAHAHAHHHBHHHBHHHAHHAHHBBHHHHBAA
RM16368 4 7.99547395911595 HAAHHAHAHHHHBAHBHHHHAHBAHAAAHHHHBAH-AAHAABHAHBHH---HABBBHAHHHHHHHHHAAHHH-BAAHHHHHAHBHHH-HBHHBHABAAAAHHBBAHHHAAAHHA--AHHBAHHHHHHBHB--HHBAABBHBBHHHBBBHHBHHBHHHABHHHBHHBAHAHBHHAHBHBHHHHHAHBBAHAHA-HHBHBHBHHHAHHAHHBBHHHHBAA
RM6770 4 9.71188191146493 HHAHHAHAHHHHBAHBHHHHAHBAHAAAHHHHBAHHAAHAABHAHBHHHHBHHBBBHHHHHHHHHHH-AHHHBBAAHHHHHAHBHHHHHBHHBHABAAAAAHBBAHHHAHAHHAHHAHHBAHHHHHHBHBHHHHBHABBHBBHHHBBBHHBHHBHHHABHHHBHHBAHAHBHHAHBHBAHHHHAHBBAHAHAHHHBHBHBHHHAHHAHHBBHHHHBAA
RM16393 4 11.6032644903308 HHAHHAHAHHHHBHHBHHHHAHBAHHAAHHHHBAHHAAHAABHAHBHHBHHHHBBBHHHHHHHHHHHAAHHHBBAAHHHHHAHBHHHH-BHHBBABAAH-AHBBAHHHAHAHHAHHAHHBAHHHHHHBHBHHHHBHABBHBBHHHBBBHHBHHBHHHABHHHBHHBAHAHBHHAHBHBAH-HHHHBBHHAHAHHHBHBHBHHHAHHAHHBBHHHHBAA
GRCR4 4 12.5476582266553 HAAHHAHAHHHHBHHBHHHHAHBAHHAAHHHHBAHHAAHAABHAHBHHBHHHABBBHHHHHHHHHHHAAHHHBBAAHHHHHAHBHHHHHBHHBBABAAHAAHBBAHHHAHAHHAHHAHHBAHHHHHHBHBHHHHHHA-BHBBHHHBHBHHBHHBHHHABHHHBHHBAHAHBHHAHBHBAHH-HHHBBHHAHAHHHBHBHBHHHAHHAHHBBHHHHBAA
RM16413 4 14.7209524850969 HAAHHAHAHHHHBHHBHHHHAHBAHHAA-HHHBAHHAAHAABHAHBHHHHHHAHBBHHHHHHHHHHHAAHHHBBAAHHHHHAHBHHHHHBHHBHABAAHAAHBBAHHHAHAHHHHHAAHBAHHHHHHHHBHHHHHHAHBHHBHHHBHBHHBHHBHHHABHHHBHHBAHAHBHHAHB-BAH-HHHHHBHHAHAHH-HHBHB-HHAHHAHHBBHHHHBA-
RM16416 4 16.1770932290668 HAAHHAHAHHHHBAHBHHHHAHBAHHAAHHHHBA-HAAHAABHAHBHHHHHHAHBBHHHHHHHHHHHAAHHHBBAAHHHHHAHBHHHH-BHHBHABAAA-AHBBAHHHAHAHHHHHAAHBAHHHHHHHHHHHHHHHABBHHBHHHBHHHHBHHHHHHABHHHBHHBAHAHBHHAHBHBAHHHHHHHBHHAHAHHHHHBHBHHHAHHA-HBBHHHHBAA
RM627 4 21.7857576601883 HHAHHHHAAAAABAHB-HHHAHBAHAAAHHHHBAAHAAHAHBHAHBHHAHHHAHBBHAHH-HHHHHHAAHHABBAAHHHHHAHBHHAHHBHHBHABAAAAAABBAHAHAAAHHHHHAAHBAHHHHHHHHHHHHHHAHB-HHBHHH-HHAHBHHHHHHABHHHBHHBAHAHBHHAHHHBAH-HHHB-BAHAHAHH--A-H-HHHAHHAHHBBHHHHBAA
RM16459 4 27.2611863545318 BHAHHHHAAAAABAHBABHHAHBAHAAAHHHHBHHHAAHAHBHAHBHHAHHHABBBHAHHAHHBHHHAAHHABBAAHHHHHAHBHHAHHBHHBHABAAAAAAHBAAAHAAHHHHAAAAHBAHHHHHHBHBHHHHBAHBBHBBHHAHBBAHBHHBHHHABHHHBHHBAHHHBHHHHHHBAHHHHHBBBAHAHAHBBHAHHHHHHAHHAHHBBHHHHBAA
RM1305 4 30.7256929445073 BHAHHBHAAAAHBAHBABHHAHBAHAAAHHHHBHHH-A-AHBHAHBHHHHHHABBBHAHHHHHBHHHAAHHABBAAHHHBHAHBHBHHHBHHBHABAA-AAHHBAAAHAHHHHHAAAAHBAHHHHHHBHBHHHHBA-BBHBBH-A-BBAHBHHBH-HABHHHBHHBAHH-BHHH-B-BAHHH-HBBBAAAHAHB-BABHBHHHAHHAHHBBHHHHBAA
RM6659 4 31.9712693263144 BAAHHBHAAAAHBAHBABHHAHBAHAAAHHHHBHHHAAHAHBHAHBAHHHHHABBBHAHHHHHBHHHAAHHHBBAAHHHBHAHBHBHH-BHHBHABAAAAAHHBAAAHAHHHHHAAAAHBAHHHHHHBHBHHHHBABBHHBBHHABBBAHBHHBHHHABHHHBHHBAHHHBHHHHBHBAHHHH-B-BAAAHAHBHBHBHBH-HAHHAHHBBHHHHBAA
RM261 4 33.6450707813695 BAAHHBHAAAAHBAHBABHHAHBAHAAAHHHHBHHHAAHAHBHAHBAHHHHHABBBHAHHHHHBHHHAAHHHBBAAHHHBHAHBHBHHHBHHBHABAAA-A-HBAAAHAHHHHHAAAAHBAHHHHHHBHBHHHHBABBHHB-HHABBBAHBHHBHHHABHHHBHHBAHHHBBHHHHHBAHBHHABBBAAABAHBHBHBHBHHHAHHAHHBBHBHHBAB
RM5953 4 35.8448152917063 -AAB-BH-AA--BAHBABHHAHB-HAAAHHBHBH-HAAHAHBHAHB-HH--HABBHHAHHHHHBBHH-AHHH-BAAHHHBHAHBHBH--BHHBBABAAAAAAHBAA-HAHHHHHAAAAHBAHHHHHBBHBHHHHBABBHHBBHHABBBAHBH-BHHHABHHHBHH-AHHHBBHHHHHBAHBHHABBBA-----BABHB-BHHH---AHHBHH-H----
RM5633 4 37.7451743294116 BHABHBHAAHAHBAHBABHHAHBAHAAAHHBHBHHHAAHAHBHAHBABHHHHABBHHAHHHHHBBHHAAHHHBBAAHHHBHAHBHBHHHBHHBBAHAAAAAHHBAAAHAHHHHHAAAAHBAHHHHHBBHBHHHHBABBHHBBHHABBBAHBHHBHHHABHHHBBHBAHHHBBHHHHHBAHBHHABBBHAAAAHBAB-BHBHHHAHHAHHBHHAHHBB-
RM5979 4 73.8862792674298 BHHBHHBAAHAHHABBHBHHAABABBHAHHBAABBBAABHHBAAHBABHHHHABHHHAABHBHHHBAABHBHHAAHHABBBHHHHBHAHBH-BH-HAAHHAHHHHAABBHHBAHHHBBAAHHHHHBBHHBBBBABBBBHABAHBAHHBABBHHHAHBHBAAAHBHBHHBHHBHHAHAHAABAHABAHHHHABAAAHHHHHHHHAABAHAHHHBHBBHB
RM2010 5 0 HBBB-BBABHBHH--BBBHBBBBBBHBHBBBHBBBBHABHAAABHBAHAHHHHHBAHHHH-BBHBHHBHHBHHBHAHHBHHHABHHBAAHHHBAABAAHBAHABBHAHAABHHHAHHHHBHHHHHAHHBHABHBAHBHAHBHBAHAHBHAHHHBHHAHHHHHHHBBHBBHBABAHHHHBHBHHHBBBHBHHHHHBHHHHBHBAAAAAHHABBHBBHHH
RM413 5 11.4143208571126 ABBBBHHAHHBHHHBBHBAHHBHBHHHHHHHABBBHHABHAAHBHBAHAHHAHHBAHHHHBHBHHHHBAHBAHBHAHABHHBABHHBAAHHHBAA-A--BAHABBHAHA-B-BHAHHHBBHHHHHAHHBHABHBAB-HAHBHBAHHBBBAHHBBHHAHHHBHHHBHHBBHHAHABHHHBHBBHHBBBHHHAHHHBHHHHBHHAAAAAHHABBHAAHHH
RM13 5 14.8416654327109 ABBHBHHAHHBAHHBB-BAHHHHBHAHHHHHABBBHHABHAAHBHBAHAHHAHHBAHAHHBHBHHHHBAHBAHBHAHAHAHBABHHBAAHHBBAABAAHBAHABBHAHAABHBAAHHHBBHHHAHAHHBHABHB-BBHAHBHBAH-BBBA-HBBBHAHHHBHHHBHHBBHHAHABHHHBHBBHHBBBHHHAHHHBBAHHBHHAAAAABHABBHAAHHH
RM17962 5 24.9361960712536 AHBHHHHHHHBAHHHBBHAH-HHBAAAHHHAABBBHHABHAAHBHBAHAH-ABHBAHAHHBHHABHHBABBAHHHAAAHAHBABHHBAAHHBBAABAAHBAHABBHAHAABABAAHHHBBAHBAHHHAHHHBHBAHBHAHBHBAHAB-BHAHHHBHHHHHBH-HBHBBBHH-HA-BHHBHBBHA-BBHHHAHA-BBAAABAHAAHHABHB-HHAAHHH
RM17990 5 28.630357383636 AHBHHHHHHHBHHHHBHH-HHAHBAHAHHHAABHBHHABHAAHBHBAHAHHABHBAHAHHBHHABHHBABBAHHHAAAHAHBABHHBAHHHBHAA-AAHBAHAHBHAHAABABHAHHHBBAHBAHHHAHHHBHBABBHAHBHBAHHHHHHAHHHBHHHHHBHBHBHBBBHHHHAHBHHBABBHABBBHHHAHAABBAAABAHAAHHABHBBHHHAHHH
RM18001 5 33.412016590475 AHBBHHHHHHBHHHHBHHAHHAHBAHAHHAHABHBHHABHAAHBHBAHAHBABHBAHAHHBHHAHHHBABBHHAHAHAHHHBAHHHBA-HHBHAABAAHBABAHBHHHAABABHAHHHBBAHBAHHHHHHHBHBABBHAHBHBAHHHBHHAHHHBHHHHHBHBHBHBBBHHHHABBHHBABBHABBBHHHAHHHHBAHABAHAAHHABHHBHHHAHHH
RM18038 5 37.6831096460327 AHBBHHHHHHBHHHHBHHAHHAABHHAHHAHABHBHHABHAAHBHBHHAHBABBBHBAHHBHHAHHHBABBHHAHAHAHHHBAHHHBA-HHBHAABAAH-ABAHBHHHAABHBHAABHBBAHBAHHHHHBHBHBABHHAHBBBAHHBBHHABHABHHHHHBHBHBHBBBHHHHABBHHHAHBHABBBHHHAHHHHBAHABAHAAHHAHHHBHHHAHHH
RM18076 5 41.7094255313235 AHBBHHHHHHBHHHHBHHHHHAABHHAHHAHABHBHHABHHAHBHBHHAAHABBBHBAHHBHAAHHHBABBAHAHAHAHHHBAHAHBA-HHBHAABAHHBAHAHHHHHAABHBHHABHBBAHBAHHHAHBHBHBABHHAHBBBAHHBBBHABHABHHHHHBHBHBABBBHHHHABBHHHAHBBABHBHHHAHHHHBAHABAHAAHHABHHBHHHAHHH
RM7293 5 47.7072570074413 AHHHHHHHHHBHHAHBBHHHAAABHHAHHAHAHHBHHABHHAHBHBHH-AHABBBHAAHABHAAHHHBABBAAAHHHAHHHHHAAHHA-HHHHAABAHHBAHAHHHHHAABHBHHABHBBAHBAHHHAHBHHHBAHHHAHBBBAHHBBBHABHABHHHHHBHBHBABBBHHBAABHHHHAHBBABHBHBHAHBHHBAHABABAAHHABHHBHHHAHBH
RM289 5 48.6375762219098 AHHHHHHHHHBHHAHBBHHHAAABHHAHHAHAHHBHHABHHAHBHBHHHAHABBBHAAHABHAABHHBABBAAAHHHAHHHHHAAHHAAHHHHAABAHHBAHAHHHHHAABHBHHABHBBAHBAHHHAHBHHHBAHHHAHBBHAHHBBBHABHABHHHHHBHBHBABBBHHBAABHBHHAHBBABHBHBHAHBHHBAHABABAAHBABHHBHHHAHBH
RM249 5 52.3818505855567 AHHHHAHHHHBHHAHBHHHHAAABHHAHHAHAHABHHABHHAHBHBHAHAHABBBHAAHABHAABHHBHBBAAAHHHAHHHBHAAHHAAHHHHAABAHHBAHAHHHAHAABHBHHABHBBAHBAHHHAHHHHHBAHHHAHBBHAHBBBBHABHABHHHHHBHBBBABBBHHBAABHBHHAHBBABAHHHHAHBAABHHABABAAHBABHHBHHHAHBH
RM5140 5 53.3479045852629 AHHH-AHHHHBHHAHBHHHHAAAB-HAHH-HAHABHHABHH-HBHBHAHAHABBBHAAHABHAABAHBHBBAAAHHHAHHHBHAAHHAAHHHHAABAHHBAHAHHHAHAABHBHHABHBBA-BAHHHAHHHHHBAHHHAHBBHAHBHBHHABHABHH-HHBHBBBABBBHHHAABH-HHAHBBABAHHHHAHBAABHHABABAAH-AB-HBHHHA-BH
RM18614 5 76.9488974362383 HHHHHHHBBHBHBAHBBHHHHAAHHBHHHAHABABBHHBAHBHH-HHHAAHAHHBHAAHABBAABABBHHBBAAAHHHHAHBHHHHHAHHHHBAHHAHHBAHHBHHHHAH-HBHHHBHHHAHBHHHHHBHHHHBHHHAAHBBHABBHHHHHHHHBHAHABAHBBBAHBBBHHAABHAHHHHHBBAHHHBAHBHHHBAHHBAABHAHABAHBHHHAHBH
RM6054 5 97.6781854365626 BAHHAAABBBHHBAABHAHHHAAHABHHHAHABHBBHHBHHBHAHHBHAHHBAH-HBA-BBBAHHABBHHBHAHAAAAHHHHHHHHHAHHHHBAAHAHHBAHHBHHHHAHHH-HHHBHHHAHBHHHHABHHAHBAHHAAHBBHABHHHAHHAHHBAAHAHAHHBHABBBHHHBHBAHHHHHABH-HBHABABHBHBBHABBHHHHHAHBHBHHAH-HH
RM178 5 109.071242399835 BAHHHAHHBBHHBHABHAHHAH-HAB--HAHABHBBHHHHHBHAHHBHHHHBHHBHBHHBBBHHHABBHHBBAHAHHHHHHAHHHAHBBHHHBHBHHHHBABABBHHHAAHHHHHABAHHAHBHHHHABHHAHBAHHAAHBBHHHHHHAHHHHHBAAHAHAHHHHHBBBHHHBHBAHHHHHAAAHHHHABABHBHBHBABBHBHBHAHBHBHHHHBHH
RM1369 6 0 HBABHHHBHHHHHBAAAHHHAHHHHHAABAHBHHHHHHAAAHBHBBAHHHBHBAHAHBHHHBHBHBBBHHHHBBHHHAHHAHHHBHBHHHHBBAHHAHHHHHHHHBBAHHHH-HAHBBBBHAHBBHHAAHHAAHBHHHABAAHBABHHBHHHHHHHBB-HHHAHHHHAAAHAHHBBHBHHHBHBBBBHHHHHBHHHABA-HHHHHAA-ABHBHAABHB
RM3414 6 14.5581802921715 HHABBHHBHHHHHBHAABHHABHBHHAHHA-BHHAHHHAAAHBHBHAHHHBHBHHHHBHHHBHBABBAHBHHBBHHHHHHAHHBBHBHHHHBBAHBABHHHHHBHBHAHHHHHHAHBBHBHAHBBBHHAHHHAHHHHAABAHHHABHAAHABBHHHBBBHHHA-HHHHAAHAHHHHHBHHHBHBHBBBHHHHBAHHHHAHBBABHBHHABHBHAAAAH
RM253 6 35.0101738404674 AHABBAHBBHHHBBHAHBHHABHBHAHHBAABABAHHHAHHHBHBHHBHBBHHAHAHBHAHBHBHBBAABHHBBHHHHHHHBHHBHBBHHBBBHHHAHBHHHHBBBHAHBHHHHAHBHBBHBABBHHHAAHHHBAHHAAHBHHAABHHHHAHBABHBB-HHHHHHAAHAHHABAHHHBHHHHHBHHBHAHHBB-HHAHHBHHHHABAHAHHBHAHAAB
RM276 6 47.2306987770692 AHHBBAHBHHHHBBHAAHHHABABHHHHHAAHHBAHHHAHAABHBHHBHBBHHABAHBHAABHBHBBAABHHBBHHAHHHHHHHBHBBHHHHBHHBHAHHHHABBBHHHHHHHHAHHHHBHHHBBHHAABHHHBAHHAHBHHHHABHHHHAHHAHHBBBHHHHHHHHBAHBHHHHAABHHHHHBHHBHAAH-BAHHAHHHHHHHABAHAHHBHAHAAB
RM162 6 92.7536814025902 BHH-HHBAHHAHBABAHBHHHHHBHHHBHHHBHBHHBBAHHBHAHHHBHABBBHHHHHHBHBBBHHHAAHBHAHBHHHHABAHHHHAHH-BHABHHHABHHHHHBBAHAHABHHHB-HHAHHAHHAAHHHHAHBAHHHBHBHBAAHHBHHBHBAHHBHHHHHAAHBHHHHBABHHAHBBBHHHH-HBHAAHBHBHHAHHBHHHHABAHBBHBHABHHB
RM340 6 119.967613189023 BAHHHHBHHHAHHABAABHHHHHBAAHBHBHBBHBHHHABHBAHHAABHHHHBHHHHHHHHHBHHHBAABBHHABAHHHABHHBHHAHABAHAHABHHBHHHABHHAHHHHBHHHBAHBHHAAHHHHHAHHAAHHHAHBHBAHHAHHHHHBBHHHHBHAHHHBHBBHHHHBHHABAABBB-AHHAHHHHAHAABAAHHABHH-AA-BHBBHHBHHAHH
RM5753 6 135.47884154415 BAHHHHHABHAHAAHAABHHBHBBAHHHHBHBHHHHHHHBHBHAHHHAHAHHHAHHHHHHBHHHHABAAHBHHABAHHHHBHBBAHHHABAHAHHHHHBHHHABAHAAHHABHHABHBBHHAABHHBBHHHBAHHHAHBHBAAHHHHAAHBBHHHHHHAHHHBHBBAHAHHHHAHAHBBBAAAHAHHHHAHAHBHAHHABBHHAAHBHBBHHHHBAHH
RM295 7 0 HAHAHHHHAHHHHBHBHHHAABBHHHABHHHAHAHHBHHBAAHH-HHAHHAHHABHHAHHHHHHHHAHHAHHHHHAAABABHHHBHHHABHAHAAAHHBHBBAHBHHBBAHAAHHHHBBHABHAHAHHHABHBHHHHBBAHHA-HAHHAHBHBHBAHBHHAHBHHABHAHABHHHAHBHHBHBBBBHHAHBABAAHHAB-BAHBBBAAHHHHHAABHH
RM3394 7 4.42754061891682 HAHAHHHHAHHHHBHBHHAHHBHHBHABH-HABAHHBHHBAAHHHHHAHHHHHHHHAHHHHHHHHHAHHAHHHHHAAABABHHHBHHHABHAHAAAHHBHBHAHBAHBBAHA-HHHHBBHABHAHAHH-A-HBHHHHBBAHHAAHAHHAHBHBHBAHBHHAABHHABHAHAHHHHAHHHHBHB--BHHAHHABAAHHABABHHBBBAAHHHHHAABHH
RM5752 7 14.9530341716922 HAHAHAHHAHHHHBHBHHAHHBHHBHABHBHABAHHBHHHHABHBHHAHHHHHHHBAHHHHHHHHHHHHAHHHABHBAHABBHHBBHHAHHBH-HAHHBHBHAHHAHBBAAAAHHHHBBHABHAHAHHAAHBBHHHHBBAHAAAHAAHHHBBBHBHABHHAABHHABHABAHBBHABHHHBHBA-BHBAHHABAAHBAB-BHABBBABBAHHBAAHHH
RM8009 7 37.4982377514855 HHBHHHHHHHAHHBHBHHAHHBHHHAHBHBHHBHHHBHBHHAHHHHHAHHHHHHABHAHHHBHAHAHBHAABHAHBBHHHBBHAHHHHAHHBHAHABAHHBAHHAAHHBHHA-HHHHBBHHAHHBAHA-A-BAABBHHBAHAAAHAAHHBBHHHBHABHHAHBHHABBAHAAHBHHHBHABHH--HHHAAHAHAABHAHHBHHBABAHHAHBHAAHHA
RM21242 7 55.4661181479198 HAAHAHHHHHAHBBHBHHAHHBHHBHHBHHHBHAHHHBBHHHHHABHAHHABABABHAHHHBAAAAHHBHAHHABBBBAHBAHAHHHHAHHBBAHABAAHHAHHHAHHBHHAABBHHBHHH-HHBAHA-H-BAABBHHAAHAHABAAAABBHBHHHAHBHABBHHAHBHHAAHBHHHBBAHHH--AHHHHBAHHBHHBHHBHHBABAHHAABHAAHHH
RM542 7 67.2618840129985 HAAHAHHHHHAHBBHBAHAAHBHHHHBBHHHAHAHHHABHHHHHAHHAH-ABABHBHAHHHBAAHAHAHBAHHABBBAAHBHAAHBHHAHBBHHHABAAHHHHAHHBHBBHAHBBHHHHHHAHHBAHH-H-BHABBHBAHHAHABAHHHBBHBBHAAHBHHBBHHAHBBHAAHBHHHBBAHHH--HHHHHBHHHHHHHHHBHHAABAHHAABHAAHHH
RM5875 7 71.8715335611879 HAAHAHHHHHAHBBHBAHAAHB-HHHBBHHHABAHHHABHHBHHAHHAHHABAHHHHHHHHBAAHAHAHBHHHABBBAAHBHAABBHAHHBBHHHAHAAHHHHAHHBHBBHAHBBHHHHHHAHHBAHHHHHBHABBHBAHHAHABAHHHBBHBBBAAHBHHHBHHAHBBHAHHBHHHHHAHHAHBHBHHABHHHHHHHHHHHHAABAHHAABHAAHHH
RM11 7 79.1584576155118 HHABAHHHHHAHBHHHAHAAHHHHHHBBHHHHBAHHHABHBBBHAHHAHHAHAHHHHHAHBBAAHABAHBHHHABABAHHBAAHBHHAHABBHHHAHAAHHHHAHHBABBHAHBBHHHAHHAHBBAAHAHHBHHBHHBAHHABABAHHHBBBBBBA-HBHHHBHHABBBHAHHBHHHHHAHHAABHBHHABHHHHHHHHHHHHAABAHHAABHAAHHH
RM560 7 79.8522915292725 HHABAHHHHHAHBHHHAHAAHHHHHHBBHHHHBAHHHABHBBBHAHHAHHAHAHHHHHAHBBAAHABAHBHHHABABAHHBAAHBHHAHABBHHHAHAAHHHHAHHBABBHAHBBHHHAHHAHBBAAHAHHBHHBHHBAHHABABAHHHBBBHBBAAHBHHHBHAABBBHAHHBHHHHHABHAABHBHHABHHHHHHHHHHHHAABAHHAABHAAHHH
RM346 7 80.3486071501085 HHABAHHHHBAHBHHHAHAAHHHHHHBBHHHHBAHHHAB-BBBH-H-AHHAHAHHH-HA-BBAAHABAHBHHHABABAHHBAAHBBHAHABBHHH--AAHHHHAHHBABBHAHBBHHHAH---BBAAHAHHBHH--HBAHHABABAHHHBBB-BBAA-BHHHBHAABBBHAHHBHHHHHABHAABHBHHAB-HHHHHHHHHHHAABAHHAABH-AHHH
RM455 7 83.2756113320803 HHABAHBHHBAHBHHH-HAAHHHHHHBBHHHHBA-BHABHBBBHAHHAHAA---HHHHA--BAAHABAHBAHHABAB-HHHAAHBBHA-ABBHHHAHAHHHHHAHHHABBHAHBBHHHAHHAHBBAAHAHHBAHBHH-AHHHBABAHHHBBBBBBAAHBHHHBHAABBBHAHHBHHHHHABHAABHBHHA-HHHHHHHHHHHHAHBAHHHABH--HHH
RM505 7 92.9249508774952 BHABA-BHHHHHBHHHABAHHH-HHHBAHHHHBA-BHABABHBHAHHAHAHHHBBHAHAABHAAHHBAHBAHAABABAHHHAHHBHHHBAHBHHAHHAHHHHHABHHABBHAHBHHBHAHHHHBBAAHAHBBAHBHHBAHHHBAHHHAHBBBBBBHAHBHHHBHAABHHHA-HBBHHHHABHAAB-BHHABB-HHHBHHH-HHAHHAHHHABHAAHHH
RM134 7 110.482314596525 HAHBABHHHHHABHBHHBHHAHHHHABAHHHAABABHAHAHHBHAAHHHAHHAHBAAAAHBHAAHHBAHBAHAAHABAHHHHHAAHHHBAABHHAAHH-HHAHABBAABHHAHBBHBHAHBHBBBAAHHHBBABBHABAHAHBAAAHABBBBBHBH-H-HAHHHAABHBHA-ABHHHHHAAHAHBABHHAHHHHHHAHAHBAHAHHHHBHABHHAHHH
RM337 8 0 AAHBAHBHBHHHBBBBHAAHAHHABHHAHAHABHBHBHHHBAAABBHHHHHHHAAAHHHAHHBHHBBAAABHBBBAHHABHHBBAHBHABBBHBAAHHHBHHBHBHHHBAHAHHHHB-HAAABABHABABBHHHAHBHBHBBAAHHHHAAHAHHBHHABHAHHBBAHHAHAHBHHAHHBAHAHHHBBHBBHBHHBAHHAHAHAHHBA-HHHHHAHAHH
RM1376 8 23.5088560051322 HAABHABHBHHAHHBBAAAHABBABHHHHAHAHBHHBHHHBAHABHBHHHHHHAAABH-AHHBHABBAHAHHBHBAHHAHABHHAHBHAHBBABAHHHABHAHBBHHHBAHHAHHHHBHHHHAAHAHHABBAHBBHHHBHHBAHHHHHAAABHAHHBHHHAHHBBHAHHHAABHHBHHBAHABA-BHHHBHHHABHHHA-HBHHBHB-HHHHHHBAHH
RM310 8 39.9821419141431 HHAAHABABHHAAAHHHAAHAHBAHHHHHAHAHHHBBAHHBAHAHBBHHHHHHHHAHHHAHHBHHBBHHAHHHAHAHHAHABHHAHBBAHBBHHHAHAHHHHHBBHBHBAHHAHBHHBHAHBAAHAAH-A-AHBHHHHBHHHHHHHHAHAAHHAAHBA-HAAHH-HAH-HHAHHHBHHB-HABAAHAHBBHHHABHHHAHHHBHAHBHHHHHHHHAHH
RM22694 8 75.637833627293 HBAABAAHHHHAHAHHAHAAHAAAHHAAAHHHH-ABHAAHBAHAHABHAHHBAHHAAHBHAAHHBBHAHHAHHHHHHBAAHBAAHHBHAAHBHHHHAHAAHHHHHH-AHAHBAHBAHHHAHBAHAAAHHAAHHHHHHAHAHAHHHAAHHAAHAAAAHAHHHHAHB-HHHHAAHHH-HABHAHHHAHAHA-BHAAHHAHABHAA-HABHAAHAAHAHBA
RM6990 8 104.490431615843 HAAHHAAHHHHHHAAHAHHHHHHAHHAHHAHAHHHBHAHABBHAHAHAHAHHHAHAHHHA-HHHHBAAHAHHAHHABHAHHBHAAHBBAABBHHBHHHABAAHBBHAH--HBAHHHHABHHBAAHAAHAAHAHHHHHAAHHHHHAHHAHAAAHAHAHAHAAAHHBHHHHHAABHHHHABHAAB--BAAHBAHHAHHAHHBHHHHAHBHAAHHAHBHBA
RM339 8 115.433210035907 HAHHHHAAHHHHHHAHAHBHHH-HHHHBAAHAHHHBHAHABBHAHHBAHAHHHAHAHHHAHHHHHBAAAAHBAHHABHHBHBHAABBBAABBHHBHHHABAAHBBHAHAHHBABHHHABHABAAHAAHBABAHBBHHAAHHHAHAHHHHHAAAHHHHABHAAHHBHHBHHAABHHHHABHAABHAHHHHHAHHAHHHHBHBHHHAHBAHAHHHHBHBA
RM23175 8 134.109062150638 BAHHHAHAHH--HHH-HHBHHHHBHHHBHHHHHHHBHAHAHB-AA-BA-AHHHHHHHHHHBHHHHBAAA-HHBHBAHHHBHBHAAHHBAAHHHAHHHHAHHHBBBHAAAAHBHHHHHAHHAHAAAHAA-HHHHBHHBAAHAAAAHHABHHAAAHHHHABHHHAHBHHBAHAAHH-HH-BA-A-H-HHHHHAHHAHHHHBHH-BHHHHHBAHHAHBBHA
RM3262 8 146.591529936713 BHHHHAAAHHAHHHAHAHBHHHHHHAHBHHHAHHHBHAHAHBAAAABHAHHHHHHHHHAABBBHHBAAAAHHBHHAHHHBHBHAABHBAABHHHHHHAAHHHHHHHAHHAHHHHHHBAHHAHAABAHAHHHAHBHHBAAHAAAAHHABAHAAAHHHHHBHAAAABHHBHHAHAHBHHHHAAABA-AHHAHAHHHAHHHBHHHBAHHAHBAHHAHB-HA
RM3452 8 162.129912985536 HHHHHAHAHHHHHHHAHHBHAHAHHHHHBHHAHHHBBHHAHBAAAHBHAHHHBHHAHHAABBBHHBAAAAHHBHHAHHBBHBBAHHHHAHBHAHHHHAAHHHHAHHHHHHHH-HHHHAHAAAAHHAAH-A-AHHHHBAAHHAAAHHHHAHHHHHHHHHBHHHAHHAHHHHHBAHBHHHHAHAH--HHHAHAHHHHHHHBHAHHAHHAHBAAAAHHBHA
RM23662 9 0 HAHBHAAHAHHHBHAHAHHABHABHHHAAAAABHBABHHHAHBHAHAHHAHAAHBHHHAHBHHHHBHAHAHHHHAHAHAAHHHHAHHAHAHABBAABHAHHHAHBBAHAHAHHAHAAHBHHBHHABAAAHBAAHHBHHAHABBHAHBABAAHHHHAHHHHHABHHHAHBBAAHHABHHHHAHAAAHHHAHHAABHHABAHHHHBAHHHABAHHHHAAA
RM5526 9 15.2894491192604 BHHBHAHHAHHHBBAHAHHHBHABHH-HHHHHBBBABHHHAHB-HHAHHAHHAHBHAHHHBHBBABHAHAHHHBHBHBHHHHHHAHHHHAHABHAAHHHBHHHHBB-H-HAHHAHHHHBHHBHHABAAAHBHHHHBHHAHABB-AHBAHHAHHHHAHHHHBABHHHHHBHAAHHAHABAAAHAAHHHHAAHBABHHHBAHBHHBHHBHAHAHHBHHHH
RM105 9 45.6330556330432 BHHBHHHAHHABBHHHHAHHBHABAHHHHHHHABAAAHHBHHHBBBAHHHHHAHBHAHHBBHBHHHHHBAHHBHHBAHHHBAAAHHAHHAHABHHBAHHHAHHHBBAHHHAHAAHHHABHBBHBABAHAHAHHHABHBABHHBHHHHAHHHBHBHBBHAHBHBAHHHHBHHAABHHHHAHHAAHBHAHBAHHAHHABHBHBHBBBBBHBBAHHBBBHH
RM24271 9 58.1354874342936 BHAHHHHABHABBAHHBAHHBHABHHHHHAHHABAAAHHBHHHBHBABHHHHAHHHAH-BHHBHAHHHBAHHHHHBAHHBBHAAHHHHHAHAHHHBAHAHHHAHBHHHH-AHAAHHHAHHHHHBABAHAHAHHHHHHHABHHBHHAAABHHBHBHHBBAHHHHAHHBHBHHHHBBHHHAHHAHHBHAHBHAHHHHHHHB-HHHBBHBHBBAAHBBBHH
RM257 9 76.1772167885988 HHABHBHABHAHBAAAHAHHAHABHHAHHHHBABABHHHBHAHHHBHBHHHAAHAHHHHBHHBHAAHHBAAHHHAHAHABBHAAHHHBHAHHAHHBAHBHAHAHBHHHAHBHAHHBAHHAHAHBABAHABAHBHAHHHAHHHBHHAAAHHHHHBHHBBAHAHHAHHBHBHHHHHBHHBABAAAABHAHHAAABAHAHBBHAHHBHABHBBBABBBBHH
RM474 9 182.616700905338 -BABBABHHBBHBAHHABBHABHAAABAH-HHBBBHHBABHHHHHHAHHBHBH-HBBHBAHHHAHBHHHAABHBHABBB-HABBAHBBBHHHHH--H-H-HHHHHBABHAHAHAHHHBHBBAHHBBAH-H-HH-HABBHBAAAHHHAHH-B-ABHH-HHHHHAAHBHBHBBBHHBBHHHHBHH----H-ABHAHAHHBA-BHABBAAHBBHHHBBBHH
RM216 10 0 HBAHBABHHHBHBAHHHBBHHBHAHAAHHAHBBBBBHHABHHHHHHAHHHHBHHHBBHBAHHHAHBHHHAHHHBHHHBBHHHBBHHHHBHBHBHBAAHHAHHHBHHHHHAHAHHHHHBHHBAHBBBHHHHBBBHBABBABAAAHHAHHHAHHABHHAHHHHHAABBBBHBHBHAHBHHHHBABABHHHHABHAHAHHBHBBAHBBBAHBBHHHBBBHH
RM239 10 3.79106313446205 HBHHBABHHHBHBAHHHB-HHBHAHAAHHAHBBBBBHHABHHHHHHAHHHHBHHHBBHBAHHHAHBHHHAHHHBHHHBBHHHBBHHHHBHBHBHBAAHHAHHHBHHABHAHAHBHHHBHHBAHHBBAHHHBBBHBABBHBAAAHHAHHHHHHABHHAHHHHHAAA-BBHBHHHAHHHHHHBHBABHHHHABHABAHHBHBHHHBBBAHBBHHHBBBHH
RM25366 10 19.962138315174 HBHHBABHHHBHHHBHABHAHBHAHAHHH-HBBBBBHH-BHHBBHHAHHHHBHHBHHHBHHHHHHHAHHAHHHHBHHBHHHHBHHAHHB---BHHABHHBHHHBHHABBBBAHBHHHHHHBABHBBAHHHHHHHHHBBHHAAHBHHHHHHHHAHAABHHH-HHA-BBHHHHHHAHHHHHB-HBAHHHHHAHHBBHHAHHHHHHBHBAHBBHHH-BBHH
RM1375 10 36.6007699187988 HBHHHABHHHBHHHBHABHAAHHHHAHHHAHBBHBBBHHHBHBBAHAHBAHBAHBBAAHBHHHBHHAHHABHHHHHHB-AHHHHAAHHBHBAHBH-BHHBHHHBHHABBHHA-BAHBHBBHABHBBAA-H-HHHBABBHHAHHHHAHHHHHHABAAHHHHHHAAHHBBHHAAHAHHHHBHHHBAHHBHAHAHHHAHAHHHHAHHBBAHBHHHHBBBHA
RM304 10 54.1305619129208 HBHAHAHHHHBHAABAABAAHBBHHA-HAAHBHBHBBHAHHABBH-HHBAHBAHBBAHHBHAHBHAAHAABHHHHA-HHAAHHBHABABABAHBHHBHHBHBHBAHHBBHHA-BAHHBBBHABHBBHAHHAHHBBAHBABAHHAHHABBBHHAHAAHHAHHBAABBBBAAAHHAHBAABHHHBHHHBAAHAHHHAHHHHHHHHAHBAHBHHHABBHHA
RM228 10 85.288201760228 HHH-HAAAHHBBAHBHABHAHBBHHHHAAHHB-HABHHHBHHBHBA-ABBAHAABBABBBAHBBHAHBABHHHBAAHHBHAHHBHHBABBHBAHBHBHHBHBAHAHHBHBHHABHAHHBB-HHHBBBAAHAHBBBHBBHBHAHAHAABBBBB-HBAHHHHHHAAHAHHHHAAH-HBBAHBHHHBAHBHABAAHHHHAHH-HHBAHAHHHABHAHBHHH
RM332 10 180.949572178893 BBHAHAA-AHABBAHHHAAAH-B-H-HHBBHHBHHBHBAAHHB-BHAHHHHHBBHHHHAHHAAAHAHHHHAHHBHBHHHAHHAABHHHAHHHHHHHHAHBBHAHHHAH-BH-HHBAHHHBAHBBHAHHHHBHBHBBHHHHAHHBHHBHHHBAAHHHHBHBHHHHBHBHBAHAHAHHHHHBHHAHHBHHAHHHHHHHBAAAAABHHABHAAAAAAABHA
RM536 11 0 HBHHAAAHAHHBBAHHHAHHABBAAHHHHBHHHAHHHBAAHAH-HHABAHHBHBAHHHHAHAAHHAHBBHHHBBABHAAHBHAHBHBHBBHHAHHBHHBBHH-AHBAA-H-ABAHAHHHHBHHHHHAABHBHBBHHHHAHHAHHHAHHHAHAABHHBHHHHBH-B-BBHHHAAAHAHHBHBBHAHHAHAAHAHAHHHAAAHABBHAABAH-AHHHBHH
RM26406 11 2.46153668091699 HBHHAAAHAHHBBAHHHAHHABBAAHHHHBHHHAHHHBAAHAHHHHABAHHBHBAHHHHAHAAAAAHBBHHHBBABHAHHBHAHBHBHHBHHAHHHHHHBHHHAHBAAHHHABAHAHHHHBHHHHHAA-H-HBBBHHHABHAHHHAHHHAHAABHHBHHHHBHHBABBHHHAAAHAHHBHB-H--HAHAAHAHABHHAAAHABBHAAHAHHAHHHBHH
RM229 11 20.7782553574012 HHHHHAHHHHHBBHBHHAAHABHAAHHHABBHHAHBHBAHHAHBHBABHBHBHBAAHHHAHBAAABHAHHHHABABAAHHBBAHHABHHHAAABHHAHHBHBHAHBHHHHHA-AHAHHBB-HBHBBAABHHHHBBBBBHBHAABAAABHAHAABHHHHHHHBAHBHBBHHHBAHHAHABHBBBAHHAHHAHAHBBAHAAAHHBBHAAHAHAAHHHBHH
RM21 11 32.7786064402576 HHHHHAAHAHHBBHHHAAABABHAHHBHAHBBHAHBHBAHHAHBHBAAHBHBHHAAHHHAHBAAHBAAHHHHABHBHHHHBBAHHABHHAAAHBHBAHHBHBHAHBAHHHHABAHAHHHHBHBAHBAHHHHAHBBBBHHBHAHHAHABHAHAHBHBAAHHBBAHBHBBHHHBAHAAHAHHBHBAHHAHAHHAHBBHHAAAHHBHHAAHABAABBHHHH
RM26998 11 55.1613093725981 HHHHHAABBHHBBHHBAHABABHAHHBHHAHHHHHBBBHBHHHBHHAHHBHHHHHAHHHHHBHHHHHHAHHHHBHBHAHHHHHHAHHHHAAAHHAHHHBBHHHAHBHHABBHHHHAHBHAHBBHHBAHBHAHHHHBHABHHHHHAHHBHAAAHHHBAAHHBBBHBABAHHHBHHAAHHHAHHBHHAAHAHHAHBHHHAAHBHBHAAAHABHABBHHHB
RM224 11 77.8750686352958 BHHAHHAAHHHHBHHAAHHBHHHAHHBHAAHHHHHBBBAHHHHHHAAAHBHHAABHBAAHABHBHHHHAHHABBHBHHHAHHAHAHHHHAAAHBHHHABHHHHABBAAHBBHHBAAHHHAHBBHHHHHBHAAAAABAABHHHBHAAHBHAHHHAHBAAAHBBBHBAAHAABBBAHAHHBAHBAHBAAAAHHAHBHHAHHBBABBHAHBABHHBBHHAB
RM247 11 149.454277783946 HABBBABHBHBHBBAHHBHHHHHAH-HHHHHB-HHHBHABAHBHAABHAHHAHHHABHHHBAHHHAHAABHHAABBHHABAHHBAHHHAHBHHBABBBAHHHBAHBHHHBHHHHHHHHHHAHBHHBBAHHBBHAHBHAAHBBHAHAAHHAAAHAAHHABHHBHBABHHHAAHBAHABHHAHHHBBHHHHHHBHHHHHABBHHBBHHBBHAABHAAHHB
RM5746 12 0 HABBBAHHBHBHBBAHABHHAHHAHHAHHAHBHHBBHHABHHBBHHBHAHHAHHHAHHHHBAHBHHHAHHHHHABHHHABAHHBAHHBAHBHHBABHHAHHHBAHBHHHBHHHHBHHBHHAABAHHHABHHBHAHBHAAHBBHAHAAHHAAAHAAHBHBHHBHBABHAHHBHHAHABHBHAAHB-HBHHHBBHHAAHHBHBHBBHHBHHAHHHHAHHB
RM101 12 7.35294983907347 HABHBAAHBHBHBHAHABBHAHHAHHAHHAHBBHBHHHAHHHHBHHBHHHHAHHHAHH-BBHHBHHHAAHHHHABHHHBBAHHHHHBBAHBHHBABHBAHHBBAHBHHHBHHBHBHHBHHAABHBHBABHHBHAHHHAAHHBHAHAAHBAAAHAAHBHBHHBHBAHHAHHBHHA-ABHBHAAHB-HBHHHBBHHAHHHBHBHBBHABHHHHHH-AHHB
RM28130 12 21.3769738742068 BBBHBAAHBBHHBHHHHBBHAHHAHHAHHHBBBHBHHHAHHHHHHHBHHBHAAHHHHHHBHHHBHHHAAHHHHHBABBBBHHHHHHBBABBHHHABHBAHABBAABHHABHHBBHHBBHHAHBHBABAHABBBHHHHAAHHBHHHHAHBAAAHAAH-H-HHHBBHHHABHBBHAHHBHHHB-BH--BHAHBHHBAHHHHHHHBBBABHHHHHHHAHHB
RM313 12 43.610658998992 AHHHHHABHHHHBHHHAABHAAHHHHAHHHHHBAHHHAAHHHHBHHBHHHHAAABAHHHBHAHHHHHAHHHHHABABHBHAHHBHB-BABHHHAABHBAHABBBAH-HABHHBAHHBAAAAABHHABAHABBAHHBHAAAA-HAHAAHHAAAAAAHBHBHHHABAHHABHBHHAHAHHBAHHAAHHHHAAHHHHAAHHHAHHBBHAHBHHHAHHAHHB
RM463 12 59.3902034040738 ABHHHBAHBBHABHHAAABHAAHHAHA-HHAH-AHHAAAHHHHHHAHAHBHAAAHAAHHBBAHHAHHAHHAAHHHAHHBHHHHBHHABABHHHAABHBAHABBBABHHAHHAHAHHHHHAAAHBHABAHAAAHHHHHAAHAHAAHAAHHAAAHAAHBHHHHBHHAAHAHHBHBHHAHHBHBHAAHHHHAHHHHHAA-HH--HHBHAAHHHHAHHAHAB
RM3739 12 79.6088481260536 HAHAHBAAHHHHHAHBAHBHAHAABHAAHHAHHAHHAAAA-AHHHAAAHHHAAHHAHH-HHA-HHBBAHHAHAHHAAHHHHBHBHHHBABHAHAAHHH-HAHBBHHHHAHAHAAHAHAHAAAHHHABHAHAAHHHBAAAHAAHAHAAHHAAAHAHH-HHHHHHHAAHAHHHBHHHAHABHHHAA-BHHAHHHAHAAHHHHHHAHHAAHAAHHHHHHHH

[Trait]
Line M 1 2 3 4 5 6 7 8 9 10 11 12 13 14 15 16 17 18 20 21 22 23 24 25 26 27 28 29 30 31 32 33 34 35 36 37 38 39 40 41 42 43 44 45 46 47 48 49 50 51 52 53 54 55 56 57 58 59 60 61 62 64 65 66 67 68 69 70 71 72 73 74 75 76 77 78 79 80 81 83 84 85 86 87 88 89 90 91 92 93 94 95 96 97 98 99 100 101 102 103 104 105 106 107 108 109 110 111 112 114 115 116 117 118 119 120 121 122 123 124 125 126 127 128 129 130 131 132 133 134 135 136 137 138 139 140 141 142 143 144 145 146 147 148 149 150 151 152 153 154 155 156 157 158 159 160 162 163 164 165 166 167 168 169 170 171 172 173 174 175 176 177 178 179 180 181 182 183 184 185 186 187 188 190 191 192 193 194 195 196 197 198 199 200 201 202 203 204 205 206 207 208 209 210 211 212 214 215 218 219 226 228 229 230 231 232 233 234
RHBV M 22.2222222222222 30 30 54.5454545454545 35.7142857142857 0 29.4117647058824 10 41.6666666666667 36.8421052631579 20 35 70.5882352941177 20 31.5789473684211 42.8571428571429 47.0588235294118 15.7894736842105 23.5294117647059 47.3684210526316 20 50 45 20 15 5.88235294117647 15 16.6666666666667 17.6470588235294 40 . . 61.1111111111111 0 22.2222222222222 35.2941176470588 27.7777777777778 44.4444444444444 70 15 10.5263157894737 37.5 20 55.5555555555556 31.5789473684211 50 10 20 15 15.7894736842105 35 15 18.75 50 50 30 18.75 20 15 38.8888888888889 33.3333333333333 45 21.0526315789474 . 50 29.4117647058824 25 . 26.3157894736842 35 35 33.3333333333333 30 47.3684210526316 0 23.5294117647059 25 25 55.5555555555556 40 40 25 31.25 35 15 28.5714285714286 20 45 20 36.8421052631579 22.2222222222222 40 31.5789473684211 15 15 61.1111111111111 27.7777777777778 30.7692307692308 5.88235294117647 25 25 41.1764705882353 61.1111111111111 40 15 45 25 35.2941176470588 10 0 11.1111111111111 10 33.3333333333333 35 35 20 5.26315789473684 5.26315789473684 20 40 5.55555555555556 57.8947368421053 60 22.2222222222222 30 20 31.5789473684211 50 47.0588235294118 60 40 47.3684210526316 25 16.6666666666667 25 15 25 43.75 35 23.5294117647059 55 42.1052631578947 33.3333333333333 10.5263157894737 15.7894736842105 37.5 40 50 17.6470588235294 15 31.5789473684211 15.7894736842105 10 26.3157894736842 5.26315789473684 25 53.3333333333333 14.2857142857143 52.6315789473684 26.6666666666667 25 25 21.0526315789474 26.3157894736842 60 50 11.1111111111111 16.6666666666667 11.1111111111111 23.5294117647059 46.1538461538462 55 20 5.26315789473684 38.8888888888889 20 15.7894736842105 20 23.5294117647059 14.2857142857143 16.6666666666667 30 25 16.6666666666667 35 25 30 42.1052631578947 25 10.5263157894737 37.5 0 16.6666666666667 66.6666666666667 50 60 15.7894736842105 52.6315789473684 30 62.5 52.9411764705882 41.1764705882353 33.3333333333333 11.1111111111111 31.5789473684211 20 31.5789473684211 50 17.6470588235294 46.1538461538462 57.8947368421053 25 21.4285714285714 41.6666666666667 20 50 0 10
Torizicolus M 100 65 95 94.1176470588235 75 40 75 10 87.5 60.7894736842105 88.2352941176471 95 97.5 77.5 90 95 48.0882352941176 90 35 90 42.5 90 60 60 32.5 76.4705882352941 90 100 70 75 100 91.6666666666667 100 60 90 100 92.8571428571429 77.7777777777778 100 82.5 20 90 84.2105263157895 50 85 77.5 35 67.2368421052632 62.5 80 82.5 55 97.5 65 95 57.5 92.5 12.5 27.5 51.1764705882353 95 95 92.5 95 100 90 95 92.5 55.8333333333333 57.5 92.5 84.6052631578947 90 90 92.5 52.5 92.5 32.5 72.5 60 75 75 22.5 97.5 85 82.5 97.5 47.5 27.5 75 97.5 92.2222222222222 100 70 10 95 65 67.5 87.5 87.5 27.5 87.5 47.5 87.5 92.5 92.5 55.5555555555556 97.5 62.5 85 87.5 58.2894736842105 97.5 62.5 32.5 87.5 72.5 100 97.3684210526316 77.5 37.5 55 82.5 30 87.5 27.5 42.5 75 95 97.5 100 97.5 67.5 100 90 90 85 65 60 75 92.5 72.5 97.5 17.5 85 10 82.5 77.5 90 55.3947368421053 72.5 85 92.5 65 95 97.5 81.3888888888889 66.9117647058823 97.5 45 100 92.5 100 80 25 65 80 60 95 84.3421052631579 86.8421052631579 60 97.5 65 100 75 70 100 100 95 100 97.5 95 52.5 5 30 47.5 92.5 100 80 62.5 97.5 97.5 100 92.5 100 30 72.5 50 100 95 100 37.5 90 80 75 25 92.5 100 94.7222222222222 87.5 100 100 45 72.5 82.5 67.5 95
