# Supplementary material for: Major QTLs Control Resistance to Rice Hoja Blanca Virus and Its Vector Tagosodes orizicolus
Source: G3 (Bethesda). 2013 Nov 15;4(1):133–42. doi: 10.1534/g3.113.009373 (PMC3887529; doi:10.1534/g3.113.009373)
Supplement: Supporting Information [file supp_g3.113.009373_FileS1.zip › FileS1/Fd50%20Data%20QGene%20suppl.txt]

[Header]
Study name RHB_Fd50xWC366
Mating string s
Genotype symbols ABHCD-
Parent1 Fd50
Parent2 WC366

[Locus]
C4_RM335 1 0 HHBHABBHBHHHABBHAHHHHBHAHBHBHHHHAHHBAABHAHBAAABAH-AHAHHAAHBBHAHAHABHBHBHHHHHHHHBHHHHBHHHABBBHBAHHHAHHABAHHABHH-HHHBHHHBHHHHHHHABHHHHHHHHBHHBBAAHAHHH-HBHHABAABHBHBBBBBBHBBHHAAHAHHBHHHBHAAHB-BHBHABBH-BHHBABHBBB-HBBABHHAHAA--BHAHBHAHBAA-BHBHHABAHHHBHHHBHHHHHBHAHHAABHBBHHAAAHAHAHBHBBAHHHAHHAHHA
C4_RM518 1 4.47320931006574 HBBHAB-HBH-HHBBHAHHH-BHAHBHH-HHHHH-BHABHAHBAAABA-HAH-HHHAHBBHAHAHABHBHBHHHHBHHHBHHHHB--HABBBHBAHHBAHHABAHHABHH-HHHBHH-BHHHHHHH-BHHAHHHHHB-HB-A-HAHHHAHBHHABAHBHBHBBH-BBH-BHHAABAHHBHHHHHAAHH-HHBHABBHHBB-BABHB-BHHBBAHBHAHAAHHBHAHBHAHBAAHHHBHHABAHHHBHHBBHHHHHBHAHHAABHBHHHAAAHHHAHBHBBAHHHHHHAHHA
C4_RM16368 1 5.97310927886018 HBBHABBHBHHHHBBHAHHHHBHAHBHHHHHHHHHBHABHAHBAAABAHHAHAHHHAHBBHAHAHABHBHBHHB-BHHHBHHHHBHHHABBBHBAHHBAHHABAHHABHHAHHHBHHHBHHHHHHHABHHAHHHHHBHHBBAAHAHHHAHBHHABAHBHBHBBHHBHHBBHHAABAHHBHHHHHAAHHHHHBHABBHHBBBBABHBBB-HBBAHBHAHAAHHBHAHBHAHBAAHHHBHHABAHHHBHAABHHHHHBHABHAABHBHHHAHAHHHAHBHBBAHHHHHHAHAA
C4_RM6770 1 7.96726254608176 HBBHABBHBHHHHBBHAHHHHBHAHBHHHHHHHHHBHAHHAHBA-ABAHHAHAHHHAHBBHAHAHABHBHBH-BBBHHHBHHHHBHHHABBBHBAHHBAHHHHAHHABHHAHHHBHHHBHHHHHHHABHHAHHHHHBHHBBHAHAHHHAHBHHABAHBHBHBBHBBHHBBHHAAHHHHB-H-HHAHHHHHHBHAHBHHBBBBABHBBBHHBB-HBHAHAAHHBHAHB-AHBAAHHABHHABAHHHBH-HBHHHHHBHABHAABHBHHHAHA-HHAHBHBBAHHH-HHA-AA
C4_RM16393 1 9.42946657195225 HBBHABBHBHHHHBBHHHHHHBHAHBHHHHHHHHHBHAHHAHBAAABAHHAHAHHHAHBBHAHAHABHBHBHHBBBHHHBHHHHBHHHABB-HBAHHBAHHHHAHHABHHAHHHBHHHBHHHHHHHAHHHHHHHHHBHHBHHAHAHHHAHBHHABAHBHBHBBHBBHHBBHHHAHHHHBBHHHH-HHHHHHBHAHBHHBBBBABHBBBHHBBAHBHAHHAHHBHAHBHAHBAAHH-BHHABAHHHBHHHBHHHHHBHHBHHABHBHHHAHAHHHAHBHBBAHHHHHHAH--
C4_GRCR4 1 11.7370971338607 HBBHABBHBHHHHBBHHHHHHBHAHHHHHHHHHHHBHAHHHHBAAABAHHAHAHHHAHBBHAHAHABHBHBHHBBBHHHBHHHHBHHHABHBHBAHHHAHHAHAHHABHHAHHHBHHHBHHHHHHHAHHHHHHHHHBHHBHHAHAHHHAHBHHABAHBHBHHBHHHHHBBHHHAHHHHBHHHHHAHHHHHHBHAHBHHHBBHAHHBBBHHBBAHBHAHHAHHBHAHBHAHBAAHHHBHHABAHHHBHHHBHHHHHBHHBHHAHHBHHHAHAHHHAHBHBBAHHHHHHAHAA
C4_RM16413 1 13.724840065125 HHBHAHBHBHHHHH-HHHHHHBHA-HH-HHHHHH-BHAHHHHHAAAH---A-AHHHAHHBHAHAHA-HB-B-HBB-HHH-H-HHBHHH-B-BHBAHHHAHHAHAHHABH-A-H--HHH-HHHHHHHAHHH-HHH-HBHHBHHAHAHHH-HBHH-B-HHHHH-BHHHHHBBHH-AH-HHBHHHHHAHAHHHHBHAHBHHH--HAHHB-BHHBBAHBHAHHAHHBHAHBHAHBA-H-HBHHABAHHHBHHHB-HHHHBHHBHAAHHBHHHAHAHHHAHBHBBAHHH-HHAHAA
C4_RM16416 1 16.015114574558 AHBHAHBABHHAAHBHA-HHHBHAHHHHHHHHHHHBHAHHHHHA-AHAHHAHAHHHAAHBHAHAHABHBHBHHBBBHHHBHHHHBHHHABHHHBAHHHAHHAHAHHABHBAHHHHHHHBHHHHHHHAH-HHHHHHHBHHBHHAHAHHHAH-HHAHAHH-HHHBHHHHHBBHHHAHHHHBHHHHHAHAHHHHBHAHBHHHBBHAHHBBB-HBHAHBHAHHAHHBHAHBHAHBAHHHHBHHABAHHHBHH-BHHHHH-HABHAAHHBHHHA-AHHHAH-HBBA-AHHHHAHAA
C4_RM627 1 17.4784560497357 AHBHAHBABHHAAHBHAHHHHBHAHHHHHHHHHHHBHAHHHHHAAA-AHHAHAHHHAAHBHAHAHABHBHBHHBBBHHHBHHHHBHHHABHHHBAHHHAHHAHAHHABHHAHHHHHHHBHHBHHHHAHHHAHHHHHBHHBHHAHAH-HHHBHHAHAHHHHHHBHHHHHBBHHHAHHHHBHHHHHAHAAHHHBHAHBHHH-BHAHHBBBAHBHAHBHAHAAHHBHAHBHAHBAHHHHBHHABAHHHBHHHBHHHHHBHABAAAHH-HHHAHAHHHAHBHBBAHAHAHHAHAA
C4_RM6487 1 29.4106196787999 HHBHHBBHBHHAABBHHHHHHBBHHBHHHHHHHHHBHHHHHHHHHHBHHHHHHHHHHABBHAHAHAHHBHHHHHHHHHHBHHAHHHAHABHHABHHABAHHHBHAHHBAHHHHHHHHHBHHBHHHHHBHHAHHHHHBHHBBHAHAHHHHHBHHABABBBBHBBHBHBHBBHHHHHHHABBHHBHAHAAHHHBHAHBHHHHBBAHHBAHHHBBAHBHHHAAHHBHAHBHAHBAHHHHBHHABAHHHBHHHBHHHHHBHABAAAHHBHHHAHAHHHAHBHBBAHHHAHHHHHA
C4_RM16459 1 39.0070629243268 HHBHABBHBHHAABBHHHHHHBHAHBHHHHHHHHHBHAHHH-BAAABHHHAHAHHHAHBBH-HAHABHBHBHBBBBHHHBHHBHBHBHABBHBBHHHBAHHAHAHHABHHAHHHBHHHBHHBHHHHHBHHAHHHHH-HHBHHAHAHHHHHBHHAHAHBBBHBBHBHHHBBHHHAHHHHBBHHHHAHAAHBHBHHHBHHHBBBAH-B-HHHBBAHBHHH-AHHBHAHB-AHBA-H-HBHHABAHHHBHHHBHHHHHB-ABHAAHHBHHHAHAHHHAHBHBBAHHHBHHAHAA
C4_RM6659 1 42.8163630445329 HHBHABBHBHHAABHHAHHHHBHAHBHHHHHHHHHBHAHHHHBAAAHHAHAHAHHHAHBBHHHAHABHBABHBBBBHHHBHHBHBHBHABB-BBHHHBAHHAHAHHABHHAHHHBHHHBHHBHHHHHBHHAHHBHHBHHBHHAHAHHHHHBHHAHAHHHHHHBHBHHHBBHHHABAHHBHHAH----AHBHBHHHBHHHBBBAH-B----B-A-BHHHAAHHBHAHBHAHBAHHHABHAABAHHHBHHHBHHHHHBAHBHAABHBHHHAHAHHHAABHBBAHHHBHHAA--
C4_RM401 1 53.4238997525756 HHBHABBABHH-BBHBABHHHBHAHBHAHHHAHHHBAAHHHBBAAAHHAHAHAHHHAHBBAAHAHABHBABHBBBBHAHHHHBHBHBHABBHBBHHHBHHHHHAHHABBHH-HHHHHHBHBBBHHHHHHHBBBBAHBHHBHAHAAHHHHHBHHABAHHHHAHBHBHHHBHHHHHBABBB---BHABAAHBHBHHBBAHH-B-AHHH-H-HBBABBHH-AAHABBHABHABBABHBABBAABAHHHBHHHBHHHHHBAHBHAHBHBHBAHHAHHBAABHBHAHHHBHHAA-A
C4_RM7181 1 73.1438769570054 HHBH-BBABH-HHHHHAHHHHBHAHHHHHBHHHHHBHHHHHHBAAAHHAHAHHHHHAHBBBHHAHABHHABHBHBBHAHHHHBHBHBHHBH-BHHAHHHHBHHHHHAB-HHHHHHBHHAHBBBHHBHHHAHHHBHHBHHBHHAHAHBHHHBHAHHAHHHHABAHBHHH-BAHHAHAHH-H-HHHAHAHHBHBHHHA---BBB-HHB--H-BBH-BHHHHAHABHAABH-ABAHH----HHBA--HB-------HHB-HBHAHAHHHBHBHHHAHHBAABHABAHBHBHHAA
C5_RM153 2 0 AAHHHHBBHHHHHH-BHHAHBBHBHHHHBHHHHHHAHHBBHHHHAHHBAHHHHHHHHHH-HBHHBHAAHHHHHBBAABHHAHHHBHHHHHHHBHHBHHHAHHHAHHBBHBHBHHHHHHBHHAAHHHHHH-HBHHBBBAHHHHAHHAABBAHABHHHHHHHBHHHHHHHHBAAHAAHBAHHHBHHBBHHABHBHHA-HHHBAHBHBBAH-BBHHAHHAHHHHBABBHHHHHHHAHH-HBHBABHBAHHH-HHHHHHHABAHHBHHHHHBBAABHH-HHHHAHHHHHHBBABH
C5_RM2010 2 10.8470078420738 AAHBHHBBBHHHHABBBHHHBBHBHHHHBHHHHHHHHHBBHBHHHHBBHHHHHHHHHHHHAHHHBHAABHHHHBBAABHHHHHABAHAAABHBHHBHHHHHHHHHHB-HBH-A-BBHHBHHHHHHH-HHBHBHHBBBAHHHHHHHHHBBAHABBHHHHHHHHAHHHHHHHAAHAAHBAHBHBHH-BHHABHBHHAHHHHBBBBBBHAHBBB-BAHHAHHHABHBBHHAHHHHAHHHHBBBHBHBAHAA-HHHHHHHHBAHHBHHHBHBBAHBHHHHHHHAHHHHBABBHHH
C5_RM413 2 18.7901614522799 -AHBHBHBBA-HHABBBHHHHBHBAHHHBHHAHHHBHHHBHBHHAHBBABHHHHHHHHHHAHHHHHAABHHHHBBHABHHHHHABAHAAAAHBHHBHHAHHHHHHHBBHHHBHHBHHHBHHHHHHHHHHHHBHHHBBHHHHHAHHHHBBAHHBAAHHHHHHHAHHHHHHHAAHAAHBAHBHHAHBBHHABHBHAAAHHHBBBHBBH-HBBBHBAHBAHHHABHBBHHAHHHHAHHHHHHBHBHBAHAAHHHHHHHHAHAHBBHHHHHBBHHBHHHHHHHAHHHHHHBBHHH
C5_RM13 2 23.7109491929986 AAHBHAHBBAHHHABBBHHHHBHBAHHHBHHAHHHBHHHBHBHHAHBB-BHAHHHHHHHHAHHHHHAABHHHHBBHABHHHHHABAHAAHAABHHBHHAHHHHHHHHBHHABHHBHHHBHHHAHAHHHHHHB-HHBBHHHHHAHHAHBBAH-HHAHHHAHHHAHHHHHHHAAHAAHBAHBHHAHBBHHHBHBHAAAHAHHBHHBBHAH-BBABAHBAHHHABHBBHHAHHHHHBHHHHHBBBABAHAAAHHHHHHHAHAHBBBHHHHBBHHBHHHHHHHAHHHHABBBAHH
C5_RM18001 2 42.8048534955423 AAHBHHHBHAHABHBBBHHHHHHHAHHHBHHAHBHBHHHBHBHHAHHBABBHHAHHHHBHHHHHAHAHBHHAHBBHHBHHHAHHHABAAAAHHABHHBAHBHHHAHBHHBHHHHBBHHBHHABHBAAHHHHHHHHBHAHHBHAHAHHBHAHHHHABHBHHHHHHHHHHHHHHHAHHHAHHHHHHBBHHABABAAAAHAHBBBHHBHAHBBBHBHHBHHHBHBHBBHHHHHHHAHHHBHHHHBHBHHAAHHHHAHHHHHAHBHHHBHHHBHHBHHHHAHHHHHHHHHBBHHH
C5_RM18076 2 52.6029372250406 HAHBBHABAAAHBHBBBHHHHHBHAHHHBHHAHBBBHHABHHHHAHHBABBHHAHHHHBHHHBHAHAHBHBABBBHHBBHHAHHHABAAAAAHHBHHBHHBHAHHHBBHBBHHHBBBBBHHABHBAHHAHHHHAHHHAHBBHAHAHHHHAHHBHABBBHHHHHHHHHBHHHHHAHHHAHBHHAHBBHHABABHAHAHAHBBHHBBHAHBBBABAHBAHHBABHBBHHAHHHAAHHHBHHHHBHBHHAAAHHHAAHHBHAHBHBHBHHHBBHBHHHHAHHAHHHHAHHHHHH
C7_RM3394 3 0 HHHBBBAHBBHHHHHAHHHHBHHHHHBHHBHHBHHAAABAHAHHBB-HHHAHBAHHHBBBABAABBHBBHBHBHHABAABABHHHBHHBABHBABHHBABHBBAHAHAHAHHHBAHHBHHHHAHBHHHHAABAHHBHHHHBHHHAHBBBHHHBBHAAHHBHHHBHBHHAAHH-HHAHHHBHABHHHBBHHHBHBHABHHBBAHHHA-HAABBAABABBHHBAABBHBHHAHBAHA-HBHBABABHHHAHHBBAHHBHHBHHBHAHHHAHBABBABBBBHAAHHBHBBAHBA
C7_RM481 3 20.2854196947745 H-HAB-HHHHHHHHHHAAHHB-HH-HHHHBBH--HHAAHHHAAH-BHBHAAABAAHBBBBA-AABHHBBHBBHHHAB-AHHHHHHBAHBAHABHBHHBHBHHBAHHBAHHHAHBHHHHHHBHAAH-H-HAABAHHHHHHHBHHHAHBBBHHHBHHAHHHBHBABBBHHHAHHHHHH-HH-HABHAHHHHHABAHHABHHBAAHHHHAHAHHH-HHAHBABH-AHHHBABAHH-HHHHHHHAHABHBHAHBBHHHHBBHBHBBAAHAH-HAA-HHBBHBHHHAHBABHAHBA
C7_RM542 3 56.3367692781308 HHHHHHBAHHHHHHAHHHHHAHBHBHAHHBHHBHHHBABHHAAB-HBBHAHHHAAAHHHHBHBHBHHHBHHHHAHHHHHABHHBABAHBAHHHBBBHHBBHAHAABBAHHHHHHAHHBHHBHHBAHHBAAAHHHHHABHBHHHHAHHBBHHBAHAHHBHHHBHHHBBBBAHAABHAHHHAHAHBHHAHHHABAHHHBHHHAHBHHHAAABAHHAHAAHHHAHHHAABHHHHABHHHHHHHBHHHHHHBHBHHHBHAHHHHHBHAHHHBHAABAAHBHAHHHHHBHHAHHBA
C7_RM5875 3 65.4219525395747 HHHHHHBHHHAHHAAAHHHHA-BHBHAHHBHABHBHBABAHAABAHBBHABAHAHAHHHHBABHBHHHBHHAHAHHHHHABHHBABHHBAHHHBBBBBBBBAHAHBHAHHBAHBAHABHHHHHBAAHBAHAHHHHHBHHBHHHHAHHBBHHBAHAHHBHBHBHHHBHBBHHAABHHHHHAHAHBHBABBHABHHHABHHBHHHHHHABBBAHHAHAAHHHAHHHAABHHHHABHHHHHHHBHHHAHHBHBHHHBHAHHHHHBHAHHBBBAABAAABHAHHHHHHHHAH-BA
C7_RM445 3 70.4367542904664 HHHHHHBHHHAHHAAAHAHAABBHBHAHHHHA-BH-BABAHAHBAHBB-ABAHAHAHHHHBABH-BHHBHHAHAHBAHHABHHBAHBHBAHHHBBBBBHBAA--HB-AH--A-BAH--HH-HBBAAHBAHAHHHHHBBHHHHHHAA-BBHHBAHA-HBH-H-HHHBHBBBHAABHHHHHAHAH-H-A--HA-HH-ABHHB--HHHHA--BHHHHHAAHHHAHHH-A--H-H-BHHHHHH-BHH-AHABHHHHHBHAHHHHHBHHHH---AABAAABHA-H-H---HAH-BA
C7_RM11 3 71.6599413041025 HHHHHHBHHHAHHAAAHAHAABBHBHAHHHHABBHHBABAHAHB-HBBHABAHAHAHHHHBABHBBHHBHHAHAHBAHHABHHBAHBHBAHHHBBBBBHBAAHAHBHAHHHAHBAHABHHHHBBAAHBAHAHHHHHABHHHHHHAAHBBHHBAHAHBBHBHBHHHBHBBBHAABHAHHHAHAHHHHAHBHABHHHABHHHAHHHHHAAHBHHHHHAAHHHAHHHAHBHHHHABHHHHHHHBHHHAHABHHHHHBHAHHHHHBHHHHBBHAABAAABHABHHHHHHHAHHBA
C7_RM560 3 72.1878188284826 HHHHHHBHHHAHBAAAHAHAABBHBHAHHHHABBHHBABAHAHBBHBBHABAHAHAHHHHBABHBBHHBHH-HAHBAHHABHHBAHBHBAHHHBBBBBHBAAHAHBHAHHHAHBAHHBHHHHBBAAHBAHAHHHHHABHHHHHHAAHBBHHBAHAHBBHBHBHHHBHBBBHAA-HAHHHAHAHHHHAHBHABHHHABHH-AHHHHHAAHBHHHHHAAHHHAHHHAHBHHHHAB-HHHHHHBHHHAHABHHHHHBHAHHHHHBHHHHB-HAABAAABHABHHHHHHBAHHBA
C7_RM346 3 73.0694169970904 HHHHHHBHHHAHBAAAHHHHABBHBHAHHHHABBHHBABAHAHB-HBBHABAHAHAHHHHBABHBBHHBHHAHAHBAHHABHHBAHBHHAHHHBBBBBHBAAHAHBHAHHHAHBAHHBHHHHBBAAHBAHAHHHHHABHHHHHHAAHBBHHBAHAHBBHBHBHHHBHBBBHAABHAHHHAHAHHHHAHBHABHHHABHHHHHHHHHAAHBHHHHHAAHHHAHHHAHBHHHHABHHHHHHHBHHHAHABHHHHHBHAHHHHHBHHHHBBHAABAAABHABHHHHHABAHHBA
C7_RM234 3 87.6323130324633 HHHHHBBHHHHHHHHAHHHHABBHBHHHHHHABBHHBHHAHAHHHHBBHHHAHAHHHHHHHHHAHBHHAHHHHAHBAHHABHHHAHHBHAHHHBHHBBBBAHHAHBHAAHHAHBHAAHHHHBBHAHHBHAAHHHHHABHHHAHHAAHBBBHBAHAHHHHBHHHHHHHHBHHAHAAAHBHAHAAHHHAHBHHHHHHABHHHHHHHHHAHBBHHHAHAABHHAHHHAHBHAHHAHHHHHHBAHHHAAAAHHHHHHBHABHHHABHHAHBBHAAHAHHHHABHAHAHABAHABA
C7_RM18 3 91.829026178146 HHHHHBBHHHHAHHHA-HH--BBABAHHHHHABBHHBHHAHAHHHHBBHHHAHHHHH--HHHHAHHHHAHHHHAHBAHHABHHHAHHBHAHHHBHHBBBBAHHAHBHAAHHHHBHAAHHAHBBHAHHBHAAHHHHHBHH-AAHAAAHHBBHBAHHBHHHBHHHHAHHHBHHAHAAAHBHHHHAHHHAHBHHHHHHHBHHB-HHHHH-HBBHHHAHAABHHAHHHAHBAAHHAHHHHHHBAHHHAAAAHHHAAHBHABHHHABHHAHBBHAAHAHHHHABHAHAHABAHAB-

[Trait]
Line M 1 2 3 4 5 6 7 8 9 10 11 12 13 14 15 16 17 18 19 20 21 22 23 24 25 26 27 28 29 30 31 32 33 34 35 36 37 38 39 40 41 42 43 44 45 46 47 48 49 50 51 52 53 54 55 56 57 58 59 60 61 62 63 64 65 66 67 68 69 70 71 72 73 74 75 76 77 78 79 80 81 82 83 84 85 86 87 88 89 90 91 92 93 94 95 96 97 98 99 100 101 102 103 104 105 106 107 108 109 110 111 112 113 114 115 116 117 118 119 120 121 122 123 124 125 126 127 128 129 130 131 132 133 134 135 136 137 138 139 140 141 142 143 144 145 146 147 148 149 150 151 152 153 154 155 156 157 158 159 160 161 162 163 164 165 166 167 168 169 170 171 172 173 174 175 176 177 178 179 180 181 182 183 184 185 186 187 188 189 190 191 192 193 194 195 196 197 198 199 200 201 202 203 204 205 206 207 208 209 210 211 212 213 214 215 216 217 218 219 220 221 222 223 224 225 226 227 228 229 230 231 232 233 234 235 236 237 238 239 240 241 242 243 244 245 246 247 248 249 250 251 252 253 254 255 256 257 258 259 260 261 262 263 264 265 266 267 268 269 270 271 272 273 274 275 276 277 278 279 280 281 282 283 284 285 286 287 288 289 290 291
RHBV M 51.5789473684211 82.5 92.5 67.5 45 70 95 17.5 87.5 42.5 50 22.5 47.5 80.2941176470588 75.8333333333333 67.5 27.5 63.9473684210526 57.5 65.158371040724 37.1428571428571 97.5 60 30 57.5 77.5 41.9230769230769 61.1111111111111 60 50 44.7222222222222 50 57.7205882352941 55 37.5 90 72.5 40 60 60 27.5 72.5 90 26.25 42.5 27.5 92.5 42.5 42.8571428571429 62.5 35 22.5 37.5 40 47.5 72.5 38.0263157894737 46.9230769230769 70 85 57.5 15 57.5 57.5 55 45 32.5 42.5 90 47.5 94.7222222222222 66.8421052631579 35 97.5 97.2222222222222 87.5 52.5 65 46.1842105263158 85 60 60.625 62.5 50 86.6666666666667 37.2549019607843 60 40 17.5 51.0416666666667 72.5 72.5 35 92.5 40 68.6111111111111 47.5 92.5 30 57.5 67.5 17.7631578947368 47.5 38.6842105263158 32.5 40.5555555555556 15 80 42.5 50.1644736842105 22.5 75 60 67.5 97.5 50 64.8529411764706 57.5 92.5 70 72.5 42.5 62.5 41.9444444444444 71.5789473684211 60 60 70 57.5 22.5 30 60 40 47.5 45 72.5 45 95 87.5 97.5 83.8888888888889 50.6060606060606 45 70 37.5 37.5 65 50 40.7894736842105 65 100 47.5 60 37.5 87.1052631578947 40.5882352941176 92.5 90 47.5 90 77.5 92.1052631578947 92.2222222222222 81.3888888888889 90 90 70 55 94.1666666666667 92.5 82.2368421052632 62.5 60 38.6842105263158 47.3684210526316 66.4473684210526 65.2941176470588 47.5 57.5 84.2948717948718 60 70 67.5 55.2631578947368 47.5 32.5 22.5 32.5 75 70 75 93.5416666666667 27.5 37.5 47.5 67.5 55 60 62.5 89.4444444444444 87.5 72.5 35 79.2105263157895 57.5 75 62.5 67.5 83.7301587301587 52.5 97.0588235294118 75 . 75 57.5 81.6666666666667 36.0294117647059 45 67.5 52.5 57.1428571428571 50.8333333333333 67.5 66.7105263157895 30 72.5 79.2105263157895 58.3333333333333 42.5 87.1052631578947 89.4736842105263 45 47.5 72.5 55 50 86.9444444444444 52.7777777777778 60 46.9444444444444 94.4444444444444 35 77.5 35 70.625 92.3076923076923 . 63.1578947368421 . 81.9736842105263 32.5 40 45 50 72.5 97.5 52.5 30 82.5 37.5 25 45 67.5 47.5 85 80 42.5 65 57.5 70 40 69.4117647058823 67.5 55 53.5294117647059 65 97.5 53.9705882352941 72.5 47.5 17.5 50 53.4722222222222 71.8421052631579 22.5 61.4473684210526 59.375 40 74.0789473684211 18.8888888888889 65
Torizicolus M 10 . 30 10 20 40 100 90 90 40 0 15 55 5 10 0 10 0 45 10 15 100 100 30 80 20 5 30 35 40 10 15 100 100 35 35 100 25 100 10 30 0 45 100 0 50 100 100 30 15 100 5 15 0 20 5 20 60 45 15 100 5 100 35 100 100 5 15 100 35 35 5 5 0 45 100 0 35 40 0 100 25 35 100 40 40 100 30 100 5 5 30 85 100 100 95 100 100 45 100 35 0 40 10 30 100 40 20 15 35 40 45 25 85 0 35 5 100 40 25 10 40 100 100 5 0 20 100 15 45 0 35 10 20 55 20 0 100 40 20 15 30 5 35 25 15 40 100 100 35 25 90 5 15 0 30 100 100 10 100 25 100 45 15 40 100 55 100 100 100 100 0 0 100 35 15 20 45 55 0 50 0 25 75 25 55 10 80 55 0 0 100 25 20 50 5 100 55 45 100 100 75 10 10 90 65 85 60 100 100 100 100 100 90 75 50 0 45 50 40 5 40 70 45 60 50 100 100 75 85 100 90 100 100 100 100 70 70 60 85 100 100 100 100 30 100 55 100 40 60 55 30 60 100 60 40 100 75 50 95 90 100 100 90 80 75 60 100 70 50 5 100 5 15 5 100 100 35 100 100 75 80 30 80 95 95 100 90 30 90 5
