# Supplementary material for: Major QTLs Control Resistance to Rice Hoja Blanca Virus and Its Vector Tagosodes orizicolus
Source: G3 (Bethesda). 2013 Nov 15;4(1):133–42. doi: 10.1534/g3.113.009373 (PMC3887529; doi:10.1534/g3.113.009373)
Supplement: Supporting Information [file supp_g3.113.009373_TableS1.xlsx]

## Sheet: S1 - chr 4 Fd50
	Table S1 LOD score, Additivity, Dominance and R2 values of Composite Interval Mapping analysis on rice chromosome 4, for RHBV symptoms in the Fd50 x WC366 cross
	Selected cofactor loci are [RM6770 @ 7.9 cM, RM16393 @ 9.4 cM]
	Cells highlighted in pale green indicate the LOD score peak
	Position	CIM (Add effect)	CIM (Dom effect)	CIM (LOD)	CIM (R^2)	SIM (LOD)
	0	-0.255	-1.843	0.118	0.002	29.599
	2	1.211	1.97	0.138	0.002	30.885
	4	1.603	4.036	0.452	0.007	30.444
	6	-4.284	5.597	1.01	0.016	37.159
	8	-21.19	-4.778	42.237	0.491	42.237
	10	-4.783	-2.384	0.317	0.005	40.261
	12	-9.525	7.273	0.671	0.011	35.853
	14	-6.739	5.713	1.847	0.029	30.561
	16	-8.894	8.961	3.948	0.061	34.368
	18	-6.736	7.725	3.311	0.052	32.038
	20	-6.812	6.514	2.517	0.039	30.857
	22	-6.136	4.986	1.918	0.03	29.28
	24	-5.806	3.834	1.645	0.026	28.553
	26	-5.841	2.888	1.607	0.025	28.675
	28	-6.049	2.033	1.798	0.028	29.038
	30	-6.023	1.615	1.838	0.029	29.068
	32	-5.966	1.409	1.359	0.021	30.447
	34	-6.024	1.525	1.226	0.019	31.733
	36	-6.468	2.143	1.335	0.021	33.759
	38	-6.841	3.625	1.711	0.027	35.725
	40	-4.958	4.957	1.608	0.025	32.019
	42	-3.465	5.814	1.599	0.025	28.566
	44	-0.728	4.205	0.713	0.011	23.391
	46	-0.458	3.184	0.393	0.006	22.086
	48	-0.275	2.428	0.232	0.004	20.867
	50	-0.189	1.762	0.129	0.002	19.504
	52	-0.166	1.003	0.049	0.001	17.072
	54	-0.246	0.883	0.045	0.001	13.928
	56	-0.476	1.977	0.166	0.003	14.591
	58	-0.7	2.696	0.272	0.004	14.627
	60	-0.866	3.096	0.342	0.005	14.327
	62	-0.97	3.266	0.379	0.006	13.86
	64	-1.015	3.264	0.388	0.006	13.312
	66	-1.009	3.118	0.372	0.006	12.702
	68	-0.948	2.825	0.329	0.005	11.995
	70	-0.818	2.34	0.254	0.004	11.075
	72	-0.583	1.559	0.14	0.002	9.649
