# Supplementary material for: Major QTLs Control Resistance to Rice Hoja Blanca Virus and Its Vector Tagosodes orizicolus
Source: G3 (Bethesda). 2013 Nov 15;4(1):133–42. doi: 10.1534/g3.113.009373 (PMC3887529; doi:10.1534/g3.113.009373)
Supplement: Supporting Information [file supp_g3.113.009373_TableS2.xlsx]

## Sheet: S2 - chr 4 Fd2000
	Table S2 LOD score, Additivity, Dominance and R2 values of Composite Interval Mapping analysis on rice chromosome 4, for RHBV symptoms in the Fd2000 x WC366 cross
	Selected cofactor loci are [RM6770 @ 9.7 cM, RM16393 @ 11.6 cM]
	Cells highlighted in pale green indicate the LOD score peak
	Position	CIM (Add effect)	CIM (Dom effect)	CIM (LOD)	CIM (R^2)	SIM (LOD)
	0	-5.116	1.632	1.213	0.026	12.81
	2	-4.533	2.997	0.952	0.02	13.085
	4	-4.754	4.081	1.081	0.023	13.918
	6	-6.924	2.967	1.239	0.026	15.201
	8	-15.534	-8.373	2.764	0.058	15.181
	10	-13.112	-0.897	15.322	0.281	15.322
	12	-0.524	1.576	0.031	0.001	13.48
	14	-5.812	3.827	0.415	0.009	13.32
	16	-4.873	4.291	0.592	0.013	13.21
	18	-4.93	4.306	0.677	0.014	12.947
	20	-4.214	3.542	0.641	0.014	12.48
	22	-2.192	1.254	0.339	0.007	10.466
	24	-1.56	0.934	0.165	0.004	10.201
	26	-1.591	0.378	0.124	0.003	10.541
	28	-1.048	0.255	0.054	0.001	10.372
	30	-0.826	-0.279	0.021	0	10.226
	32	-2.543	-1.734	0.286	0.006	10.651
	34	-1.825	-2.235	0.279	0.006	9.382
	36	-2.455	-2.496	0.464	0.01	8.979
	38	-1.379	-0.629	0.133	0.003	7.714
	40	-0.988	-1.414	0.111	0.002	6.927
	42	-0.673	-2.06	0.138	0.003	6.285
	44	-0.422	-2.575	0.176	0.004	5.732
	46	-0.226	-2.975	0.213	0.005	5.237
	48	-0.077	-3.274	0.243	0.005	4.784
	50	0.032	-3.48	0.266	0.006	4.363
	52	0.106	-3.602	0.28	0.006	3.966
	54	0.15	-3.643	0.286	0.006	3.59
	56	0.169	-3.606	0.283	0.006	3.232
	58	0.167	-3.495	0.273	0.006	2.888
	60	0.15	-3.312	0.255	0.005	2.557
	62	0.123	-3.058	0.231	0.005	2.237
	64	0.091	-2.736	0.199	0.004	1.924
	66	0.062	-2.346	0.162	0.003	1.616
	68	0.042	-1.892	0.119	0.003	1.308
	70	0.042	-1.372	0.074	0.002	0.996
	72	0.077	-0.791	0.031	0.001	0.674
