# Supplementary material for: Major QTLs Control Resistance to Rice Hoja Blanca Virus and Its Vector Tagosodes orizicolus
Source: G3 (Bethesda). 2013 Nov 15;4(1):133–42. doi: 10.1534/g3.113.009373 (PMC3887529; doi:10.1534/g3.113.009373)
Supplement: Supporting Information [file supp_g3.113.009373_TableS3.xlsx]

## Sheet: S3 - chr 5 Fd2000
	Table S3 LOD score, Additivity, Dominance and R2 values of Composite Interval Mapping analysis on rice chromosome 5, for mechanical damage symptoms caused by T. orizicolus in the Fd2000 x WC366 cross
	Selected cofactor loci are [RM13 @ 14.8 cM, RM17962 @ 24.9 cM]
	Cells highlighted in pale green indicate the LOD score peak
	Position	CIM (Add effect)	CIM (Dom effect)	CIM (LOD)	CIM (R^2)	SIM (LOD)
	0	-2.773	7.688	1.036	0.022	8.598
	2	-1.271	8.158	0.901	0.019	8.581
	4	-0.368	8.169	0.78	0.016	8.653
	6	0.251	7.9	0.654	0.014	8.827
	8	0.926	7.253	0.499	0.01	9.09
	10	2.034	5.262	0.265	0.006	9.325
	12	-6.952	5.457	1.691	0.035	9.518
	14	-8.642	6.275	2.234	0.046	11.036
	16	-16.139	11.088	14.432	0.263	14.432
	18	-16.771	11.087	14.325	0.261	14.325
	20	-16.791	11.049	14.067	0.257	14.067
	22	-16.352	10.928	13.666	0.251	13.666
	24	-14.802	9.862	12.359	0.23	12.359
	26	-6.727	2.257	1.102	0.023	9.709
	28	-5.155	1.636	0.692	0.015	8.328
	30	-2	1.533	0.058	0.001	9.222
	32	-2.955	3.517	0.25	0.005	9.564
	34	-3.106	3.583	0.313	0.007	9.436
	36	-1.447	3.159	0.183	0.004	8.404
	38	-0.638	1.868	0.071	0.002	6.81
	40	-0.296	-0.026	0.002	0	5.83
	42	0.049	-1.243	0.031	0.001	4.882
	44	1.187	-0.487	0.038	0.001	4.197
	46	1.225	-0.105	0.037	0.001	3.904
	48	0.643	0.555	0.019	0	3.263
	50	0.128	-0.064	0.001	0	3.111
	52	-0.089	1.914	0.087	0.002	3.105
	54	-1.011	3.876	0.398	0.008	3.243
	56	-1.603	3.322	0.292	0.006	3.118
	58	-1.975	2.661	0.222	0.005	2.953
	60	-2.199	2.016	0.176	0.004	2.788
	62	-2.334	1.424	0.149	0.003	2.64
	64	-2.414	0.892	0.133	0.003	2.515
	66	-2.458	0.419	0.127	0.003	2.408
	68	-2.476	0.001	0.129	0.003	2.318
	70	-2.47	-0.364	0.137	0.003	2.235
	72	-2.434	-0.67	0.152	0.003	2.146
	74	-2.358	-0.898	0.174	0.004	2.027
	76	-2.219	-0.994	0.207	0.004	1.823
	78	-3.082	-0.905	0.369	0.008	2.101
	80	-4.456	-0.953	0.622	0.013	2.636
	82	-5.526	-0.941	0.851	0.018	3.034
	84	-6.345	-0.862	1.051	0.022	3.333
	86	-6.957	-0.724	1.225	0.026	3.561
	88	-7.383	-0.539	1.378	0.029	3.732
	90	-7.62	-0.323	1.51	0.031	3.846
	92	-7.637	-0.1	1.618	0.034	3.888
	94	-7.358	0.096	1.686	0.035	3.819
	96	-6.629	0.236	1.671	0.035	3.541
	98	-5.154	-1.201	1.245	0.026	2.658
	100	-5.337	-3.368	1.418	0.03	2.61
	102	-5.209	-4.662	1.579	0.033	2.641
	104	-5.017	-5.435	1.695	0.035	2.627
	106	-4.74	-5.828	1.744	0.036	2.492
	108	-4.162	-5.618	1.618	0.034	2.031
