# Supplementary material for: Major QTLs Control Resistance to Rice Hoja Blanca Virus and Its Vector Tagosodes orizicolus
Source: G3 (Bethesda). 2013 Nov 15;4(1):133–42. doi: 10.1534/g3.113.009373 (PMC3887529; doi:10.1534/g3.113.009373)
Supplement: Supporting Information [file supp_g3.113.009373_TableS4.xlsx]

## Sheet: Title
Major QTLs control resistance to Rice hoja blanca virus and its vector Tagosodes orizicolus
Luz E. Romero,*1 Ivan Lozano,†1 Andrea Garavito,*,† Silvio J. Carabali,‡ Monica Triana,† Natalia Villareal,† Luis Reyes,‡ Myriam C. Duque,‡ César P. Martinez,‡ Lee Calvert,†,‡ and Mathias Lorieux*,§2
*Rice Genetics and Genomics Laboratory, International Center for Tropical Agriculture (CIAT), A. A. 6713, Cali, Colombia, §DIADE Research Unit, Institut de Recherche pour le Développement (IRD), 34394 Montpellier Cedex 5, France, †Virology Unit, International Center for Tropical Agriculture (CIAT), A. A. 6713, Cali, Colombia, ‡Rice Project, International Center for Tropical Agriculture (CIAT), A.…
1These authors contributed equally to the work
2Corresponding author: Rice Genetics and Genomics Laboratory, CIAT, A. A. 6713, Cali, Colombia.
E-mail: m.lorieux@cgiar.org, mathias.lorieux@ird.fr

## Sheet: S4 - chr 7 Fd50
	Table S4 LOD score, Additivity, Dominance and R2 values of Composite Interval Mapping analysis on rice chromosome 7, for mechanical damage symptoms caused by T. orizicolus in the Fd50 x WC366 cross
	Selected cofactor locus is [C7_RM560 @ 72.1 cM]
	Cells highlighted in pale green indicate the LOD score peak
	Position	CIM (Add effect)	CIM (Dom effect)	CIM (LOD)	CIM (R^2)	SIM (LOD)
	0	2.398	-7.391	1.336	0.021	1.084
	2	3.164	-7.478	0.948	0.015	1.041
	4	4.22	-7.917	0.816	0.013	1.045
	6	5.237	-8.249	0.715	0.011	1.028
	8	6.179	-8.548	0.634	0.01	0.996
	10	7.023	-8.83	0.565	0.009	0.958
	12	7.749	-9.087	0.503	0.008	0.916
	14	8.332	-9.301	0.444	0.007	0.873
	16	8.749	-9.454	0.388	0.006	0.831
	18	8.973	-9.532	0.333	0.005	0.784
	20	8.988	-9.532	0.28	0.004	0.721
	22	27.035	-28.508	0.549	0.009	1.589
	24	27.637	-29.804	0.587	0.009	2.494
	26	27.238	-30.124	0.616	0.01	3.568
	28	25.898	-29.479	0.633	0.01	4.754
	30	23.847	-28.069	0.638	0.01	5.998
	32	21.38	-26.179	0.637	0.01	7.263
	34	18.765	-24.081	0.632	0.01	8.531
	36	16.192	-21.973	0.627	0.01	9.794
	38	13.778	-19.971	0.624	0.01	11.049
	40	11.578	-18.127	0.624	0.01	12.288
	42	9.612	-16.451	0.628	0.01	13.5
	44	7.88	-14.926	0.637	0.01	14.673
	46	6.371	-13.524	0.65	0.01	15.792
	48	5.075	-12.214	0.667	0.011	16.838
	50	3.979	-10.96	0.688	0.011	17.793
	52	3.073	-9.73	0.712	0.011	18.632
	54	2.346	-8.491	0.741	0.012	19.323
	56	1.781	-7.204	0.773	0.012	19.818
	58	0.117	-7.205	0.593	0.009	23.448
	60	-1.635	-6.819	0.522	0.008	25.688
	62	-3.468	-6.247	0.539	0.009	27.693
	64	-5.829	-4.829	0.69	0.011	29.676
	66	-10.373	-0.253	1.25	0.02	33.177
	68	-13.039	1.876	1.523	0.024	35.838
	70	-7.836	-6.993	0.933	0.015	33.91
	72	-38.911	-9.035	43.324	0.497	43.324
	74	-12.091	-18.703	0.799	0.013	43.075
	76	0.56	-11.64	0.486	0.008	37.345
	78	3.262	-9.502	0.518	0.008	32.178
	80	4.04	-8.549	0.58	0.009	28.058
	82	4.19	-7.993	0.646	0.01	24.675
	84	3.945	-7.517	0.711	0.011	21.579
	86	3.251	-6.835	0.761	0.012	18.139
	88	2.534	-6.127	0.829	0.013	13.732
	90	2.167	-5.603	0.706	0.011	12.152
